# Supplementary material for: Toward Using Twitter for Tracking COVID-19: A Natural Language Processing Pipeline and Exploratory Data Set
Source: J Med Internet Res. 2021 Jan 22;23(1):e25314. doi: 10.2196/25314 (PMC7834613; doi:10.2196/25314)
Supplement: Multimedia Appendix 1 [file jmir_v23i1e25314_app1.txt]

\b(not|not been|never|never been|wasn\W?t|didn\W?t|weren\W?t|wouldn\W?t|can\W?t|couldn\W?t|haven\W?t|hasn\W?t|refused? to|trying to get|tried to get|denied|deny|only)\b ([^\s]+\s){	5}(test|tests|tested|testing)
\b((test|tests|tested|testing) ([^\s]+\s){	5}for (the\s)?(flu|influenza|strep|pneumonia)|flu test|influenza test|strep test)
\b(i|i\W?d|i\W?ve|i\W?m|me|my|we|we\W?d|we\W?ve|we\Wre|our|us|mine|ours|myself|ourselves)\b ([^\s]+\s){	5}\b(sick|sickness|sicknesses|illness|illnesses|symptoms|fever|cough|coughing|chills|shortness of breath|trouble breathing|breathing troubles?|breathing problems?|difficulty breathing|difficulties breathing|can\W?t breathe|hard to breathe|sore throat|throat hurts|pains?|headaches?|aches?|achy|sneezing|runny nose|loss of smell|can\W?t smell|respiratory infection)\b
\b(sick|sickness|sicknesses|illness|illnesses|symptoms|fever|cough|coughing|chills|shortness of breath|trouble breathing|breathing troubles?|breathing problems?|difficulty breathing|difficulties breathing|can\W?t breathe|hard to breathe|sore throat|throat hurts|pains?|headaches?|aches?|achy|sneezing|runny nose|loss of smell|can\W?t smell|respiratory infection)\b ([^\s]+\s){	5}\b(i|i\W?d|i\W?ve|i\W?m|me|my|we|we\W?d|we\W?ve|we\Wre|our|us|mine|ours|myself|ourselves)\b
\b(i|i\W?d|i\W?ve|i\W?m|me|my|we|we\W?d|we\W?ve|we\Wre|our|us|mine|ours|myself|ourselves)\b ([^\s]+\s){	5}((self|social)\W?)?(quarantine|quarantined|quarantining|isolate|isolated|isolating|distance|distanced|distancing|stay(ing)?\s?(at\s?)?home|work(ing)?\s?(at|from)\s?home|\bwfh\b|flatten(ing)?\s?the\s?curve)
(quarantine|quarantined|quarantining|isolate|isolated|isolating|distance|distanced|distancing|stay(ing)?\s?(at\s?)?home|work(ing)?\s?(at|from)\s?home|\bwfh\b|flatten(ing)?\s?the\s?curve) ([^\s]+\s){	5}\b(i|i\W?d|i\W?ve|i\W?m|me|my|we|we\W?d|we\W?ve|we\Wre|our|us|mine|ours|myself|ourselves)\b
\b(i|i\W?d|i\W?ve|i\W?m|me|my|we|we\W?d|we\W?ve|we\Wre|our|us|mine|ours|myself|ourselves)\b ([^\s]+\s){	5}(work(s|ing)?|contact) with
(work(s|ing)?|contact) with ([^\s]+\s){	5}\b(i|i\W?d|i\W?ve|i\W?m|me|my|we|we\W?d|we\W?ve|we\Wre|our|us|mine|ours|myself|ourselves)\b
\b(i|i\W?d|i\W?ve|i\W?m|me|my|we|we\W?d|we\W?ve|we\Wre|our|us|mine|ours|myself|ourselves)\b ([^\s]+\s){	5}(travell?ed|back from|went to\b|returned from|flew|airport|flight|cruise|airplane|plane|overseas)
(travell?ed|back from|went to\b|returned from|came home|flew|airport|flight|cruise|airplane|plane) ([^\s]+\s){	5}\b(i|i\W?d|i\W?ve|i\W?m|me|my|we|we\W?d|we\W?ve|we\Wre|our|us|mine|ours|myself|ourselves)\b
\b(i|i\W?d|i\W?ve|i\W?m|me|my|we|we\W?d|we\W?ve|we\Wre|our|us|mine|ours|myself|ourselves)\b ([^\s]+\s){	5}diagnos
(diagnose|diagnosed|diagnosis) ([^\s]+\s){	5}\b(i|i\W?d|i\W?ve|i\W?m|me|my|we|we\W?d|we\W?ve|we\Wre|our|us|mine|ours|myself|ourselves)\b
\b(i|i\W?d|i\W?ve|i\W?m|me|my|we|we\W?d|we\W?ve|we\Wre|our|us|mine|ours|myself|ourselves)\b ([^\s]+\s){	5}(clinic|hospital|doctor)
(clinics?|hospitals?|doctor\W?s?) ([^\s]+\s){	5}\b(i|i\W?d|i\W?ve|i\W?m|me|my|we|we\W?d|we\W?ve|we\Wre|our|us|mine|ours|myself|ourselves)\b
