# Supplementary material for: Toward Using Twitter for Tracking COVID-19: A Natural Language Processing Pipeline and Exploratory Data Set
Source: J Med Internet Res. 2021 Jan 22;23(1):e25314. doi: 10.2196/25314 (PMC7834613; doi:10.2196/25314)
Supplement: Multimedia Appendix 3 [file jmir_v23i1e25314_app3.txt]

2391447188	1239172732690014208	0
1200539436167159809	1223737201030246402	0
838382730	1239385333319389185	1
780855138	1236209435241938945	0
337103373	1233855551605440514	0
14671018	1236307495129399302	0
270670221	1221611354982735872	0
2890980888	1230481383753015298	0
815142618	1229383349057150977	1
20389196	1235122555960414208	1
3133848266	1237316203951112192	0
340992365	1236728653385531394	0
353806741	1234059402983792645	0
758572209002598400	1232054638045732867	0
424631904	1237881654338711552	1
15329930	1236783254423961600	0
33142966	1227252713475305477	0
166388518	1238295401314136064	0
120253851	1238796218039402496	0
1098938636215689218	1240951637306474497	1
311716866	1239508603515650048	0
1219789650518269952	1236821188434964481	0
14586777	1240589479590670336	0
1929208068	1220916234813722628	0
913798153	1237249246102835205	0
1107810661029953536	1236110896553840642	0
365800943	1237002226603831298	0
376991916	1233772311171473409	0
1222420977700622336	1236618331794198529	0
15823497	1235716707777417216	0
3236688758	1237814390474211328	0
1191557083675496448	1233809744940294144	0
302604070	1223628766678847488	0
600769842	1235036353391403008	1
3318202302	1237673894368161792	0
30736157	1233067368969986048	0
1136946433570017280	1225596805485858818	0
83748968	1235739040474783744	0
2752829757	1231717774352883720	0
1162153368988504065	1234748411531816960	0
34547666	1222868823465848834	0
23918532	1240290946241224705	1
207612347	1238307505442185216	0
163236605	1222918011675344898	0
425445015	1222546025157554176	0
1041660292168507398	1233953194264449025	0
1096107799237541889	1241009346563248129	0
574789856	1222572931894534144	0
1237655059309015040	1239392341305122816	0
3283813062	1235240761236443137	1
891014386109751296	1227171752368672768	0
140483531	1234620803179851778	0
1622051	1234180667270823936	0
3302993783	1233279285416337409	0
528835573	1222760206725271555	0
989608652402290688	1226310247733747713	0
769610192187043840	1224713118380675075	0
2265327936	1239287517817589762	1
233789770	1233605249295962113	1
1004996486	1236162495288614912	1
4795110162	1237524446606274561	0
315729950	1231084641316003841	0
1206702606615220225	1232450490660618241	0
27451874	1234835302826618881	0
1169962206	1233938045365301251	0
318192309	1237574662093078528	0
4828786415	1237300652927303680	0
14808307	1232570613266599938	1
39765180	1235136560070356992	0
1173110888	1226079988526600193	1
1001323454208000000	1231886138492817408	0
454265990	1238661395790450688	0
1912443043	1237647972386643970	0
285308343	1225075385798361091	0
6428822	1238806820740894721	0
503036509	1237874729295310851	0
7653602	1239336184901521409	0
1018615153535979520	1238795790539243522	0
1483320715	1236480549130309632	0
2993465277	1229440412038901760	0
901723026974224385	1239097760059731968	0
379789715	1237764722046484480	0
47583388	1227144066414137354	0
1010252431	1238451227710480384	0
619572808	1237746757448196096	0
34485937	1236336238199738368	0
2847038867	1234163518594801667	0
1040097751613112321	1235797852615356416	0
2940000997	1238209551490564096	0
2924245985	1224798791427072003	1
22834166	1232714546634199043	0
416396329	1239443463130636288	0
352412335	1236470423010922497	1
1195069537890324480	1237064739286650883	0
1140294014492696576	1233850877821292551	0
72075726	1232709402291036160	0
918231753105424385	1234293238913069056	0
311013485	1238018912597442562	0
529556135	1236702183565004801	0
1028785598000058368	1237827833700859904	0
1219644810107195393	1235676730498494464	0
30010825	1236862414949429248	0
564699159	1237489038610833408	0
3348524399	1238264325808234497	1
3441165682	1235225029148844033	0
22950592	1236782365558497280	0
1790831	1232672166941986816	0
136397356	1239345097004724227	0
130971502	1224396661033783298	0
1924142779	1236409172348067846	0
493279957	1225053048071954432	1
1021779404547153921	1237624558297001987	0
58535899	1232216391807328256	0
241111030	1238258168259584005	1
748209579746435072	1230060572676218880	0
2151169173	1238766279407947776	0
1485234794	1223634661928136704	0
3311216037	1234954356832833536	1
435096364	1234701768145006593	0
1537701738	1236126893566459904	0
42648069	1222631968699047937	0
1324796528	1223716542782885888	0
2201320818	1236535673563369472	0
133195190	1234434078373502976	0
242461702	1222441984138403841	1
945437876833128449	1235894095563849729	1
1187291057853227008	1223016711386992640	0
259074665	1237928219518464000	1
46540286	1228106580748451841	0
333722375	1236901608182743042	0
27417657	1234892660135092225	1
57446313	1237643122928164868	0
1125610313796280325	1235410811176304640	0
1210769198726537216	1235437049131364352	1
794036196166897665	1240433942551040001	0
1473272636	1236032232097275913	0
183793534	1235381511672623104	0
600174958	1235605296254316544	0
50273232	1226477818168643586	1
1219720009934569474	1229118839259951106	1
2630441937	1236662941388288000	1
354591885	1238547063853498369	1
3269299417	1236749980397907968	0
189979879	1235997982065033216	0
3266555330	1236278643690582019	0
57089343	1237986701135556608	0
3786090017	1236364210222882816	0
32148675	1233631658806579200	0
825729027315007493	1239522197473034241	1
333722375	1236902407801618432	0
823494496738537472	1228272677535854593	1
143159404	1239326063517302786	0
2801845026	1238345175459651584	0
76641926	1232666488206745602	1
154911964	1236976175995551744	0
1481114270	1238614256297402371	1
27114378	1228637144480010240	0
336150214	1239387674156335106	0
44542844	1237306423815450625	0
108313622	1236480136020725763	0
1120446992	1239557177288916993	0
277412171	1233897641890734080	0
16059033	1234651302321197056	0
378198281	1224761795971375105	0
743725759	1232459644548706304	0
624001012	1223807626753998848	1
2677294196	1233939714396348416	0
395184322	1238942158264193024	0
50330517	1234192748699361285	0
17705256	1238686935716999169	0
2286005996	1236550119316697088	0
889100611203084289	1223319702920945664	0
272171712	1237423305449037825	0
854117171940777986	1224759485056421889	1
1156093912609632256	1235881016708956161	0
1073954811949785088	1236375362944327681	0
2832515569	1239008802671919104	0
553581707	1221387732171227136	0
93110985	1236117426921762817	0
36840963	1234601571239047168	0
148758177	1222415274432876544	1
404488239	1226999311986286593	0
28240330	1222910050815135747	0
2929012403	1236536907863150592	0
2279717982	1232495464592769024	0
35706221	1237629682142584833	1
275684490	1240096091233636354	0
978321695651106816	1237417747501334531	0
1267156550	1240621801186754563	0
17170195	1232534832577642497	0
278747834	1237567476277243904	0
24753538	1236789632332939266	0
1917936505	1236392383790497792	0
32453975	1235661468521111554	0
245687754	1237673681985228800	0
32153090	1220628677072830464	0
24792117	1222013354224558080	1
728619759122649089	1240714621251514373	1
220184764	1222135970545446912	0
67948934	1226359283593437185	1
52624579	1239439045555441664	0
2364618936	1233770838454865920	0
52403729	1221964591564914689	1
24418826	1238939105062301696	0
258560741	1222994808035213318	0
784593834223214593	1240163506420408321	1
2324134221	1234496366245748736	0
21136720	1234613281370836998	0
2998301696	1228507895920070656	0
753466388	1236700510452879362	0
782619427955093504	1233301305013293057	0
351014939	1236042003848232964	0
2327929506	1236085134102691841	0
2681192129	1236890439560466433	0
630586656	1233588846710882304	0
990120367	1236972292162367489	0
265743789	1237169852135112704	0
97003436	1226835212547452930	0
1106016221579874306	1239381683729825792	0
1163255236842024960	1239097810982563841	0
453184700	1238264736992591872	0
26393143	1238341513127563264	0
23623912	1239007589578440704	0
16955911	1222946203995762689	0
844507268	1236805142059659274	0
1204283436212654081	1235149010312351746	0
2267241	1221110002204626944	0
166718973	1236588340352356352	0
114243591	1234266260181069824	0
86212550	1229525098605858816	0
1596464394	1235382199337267202	0
913697647315189762	1222895907328253960	0
2255803534	1238977655128686593	0
813305	1233085543040331777	0
211954306	1224009976504553472	1
3023091089	1238066539309473794	0
759352858122878976	1235600041936478208	0
22055633	1234680887054258178	0
185093528	1234777852744093698	0
90322657	1237958342540230657	0
2196203149	1224113554938376192	0
1149329221749227521	1230069378927951874	0
2152848168	1238867529424142337	0
2717935787	1228718499117371394	0
735897693050916865	1238069396192583683	0
3677050516	1238454147105636352	0
1067694870104559616	1239384561986879490	0
1098273901090529280	1221666539851505664	0
890345151931064320	1234933587813769216	1
732925540022124544	1239110958980780033	0
1456545516	1223957126651031552	0
262496778	1237069015467429888	0
976907693792391168	1235770025304260608	0
352748833	1237186599026335745	0
45645250	1236374909615583235	0
18936701	1235141573723082752	0
19479440	1231310689974837248	0
168805499	1239565586218266625	1
910826389347192833	1233462669518221317	0
625399523	1225904237835513856	0
323106832	1240549399572381696	0
1481941	1238010588254666752	0
2415152689	1223803216220971008	0
580495050	1239394887960797185	0
1222669321916145664	1234720065771061248	1
129019194	1226937118229958656	0
762779838977544192	1224477792018030598	0
1327698054	1239541306088722437	0
17758508	1229550841608228864	0
25838789	1235671796537425922	0
1090474368021553153	1238453865969827841	1
1231794688853602304	1233071425705013248	0
248445598	1221247624692584452	0
4821158577	1223186357163569154	0
3240469016	1238652890258051075	0
157096975	1235315874388733956	0
1009469936828379136	1233514003156144128	0
2342043452	1234263912448745472	0
17259384	1234492311524069376	1
282745781	1235793843934683136	0
54886540	1236851928136421377	0
42936596	1239174283915599873	0
489359776	1226761502574563328	0
1473861180	1226982180787773446	0
16163541	1226244351568728064	0
50818422	1224931167838842880	0
743653	1222571546893529089	0
64903029	1224597867009982464	1
23337004	1239127047739408384	0
935187264510087169	1236747349206147072	0
388460950	1228389307330768907	1
49024467	1222983196062683137	0
1225139776363401219	1233534110993453057	0
21374632	1224550216424214529	1
27191079	1236463737596305408	0
557074421	1238440436097781761	0
740548019334963201	1237594618255958016	0
3398740330	1236204294065582082	0
1364784554	1237186616675844096	0
77968609	1234447554340904961	0
1230967141853270016	1237417764719153153	0
16447956	1228651534092787712	0
447334955	1240680911110311939	0
1107036161124519936	1235305565355728899	1
22168016	1239452395551285248	1
40343654	1237181793192882179	0
4721311932	1235954883007778817	0
1215570592369270785	1226051395750510592	0
349314441	1234925195938455552	0
1068724577331802112	1238198281907421186	0
169189663	1222143565792411649	0
584444104	1234950133470711808	0
1028439704180424704	1233836176315781120	0
2720801468	1237518355914846211	0
54359046	1233318085635006464	1
615258566	1227383456168075264	0
615153541	1225465152075595776	0
183179782	1225526579859730432	1
610692860	1239112950746624005	0
1066526090	1235776681618612225	1
422510150	1226101118188408832	0
7913302	1240170669716803584	0
1167389059720699905	1229219389318168576	1
2911917285	1237701965284597762	0
1661615941	1237167066714492928	0
872208946139934720	1235657525493719040	0
803008148684554240	1238095584566919170	0
280542227	1236379250644725764	0
3117198208	1222045008766722049	0
6717482	1235771927601516547	1
4250760494	1235773191840313346	0
44034900	1234320043116199936	0
27840840	1239028251109912576	0
781171405	1235108572662398976	0
733832490	1234542662402834433	0
1100849003833581569	1232278745765027848	0
92713894	1227354945323585536	0
247540172	1234804274472914945	0
711789588314861569	1221535363702722560	0
2255335261	1237937006035910656	0
23683281	1237552670140854272	0
3167529021	1237182246404214784	0
255366909	1220912875306270720	0
1596604202	1226307642458607617	0
188603029	1233142420382134291	0
8973062	1236247731980599297	0
886008991096205312	1233037746299711488	0
390278440	1236438382877618176	0
171629174	1236181539043586050	0
1107199472214396928	1234914554351702016	0
117046541	1234290366628544512	0
1024324666184413185	1234519492702679041	0
201789953	1233843278182854656	0
16057110	1230493789438935041	0
721552164347383808	1222251331664195584	0
191107615	1233302760981966854	0
3238448948	1234321898080632834	0
342451467	1225209903305895937	0
375834630	1235064199505534976	1
4793842633	1235635261813518341	0
456097828	1234904156248428544	1
800346792	1221025809273696256	0
547108197	1225240026851790848	0
28128984	1237720127598198789	1
393733048	1238261821427142656	0
2437372945	1239481274550681600	1
184756898	1238112902386798592	0
367677503	1239624693977452544	0
128029573	1240377881529692160	0
303862998	1227586150140973056	0
22293360	1238145240466436102	0
823015720816693248	1235003754363203591	1
927576336	1238704576380854273	0
68554822	1236343578810626050	0
185910976	1229483224298074112	1
759804926126161921	1222410844136443905	0
189262004	1233428997347905537	0
284989000	1236617930542063617	0
108490779	1237501315040727041	0
923201724273385472	1228938039214387202	0
221631636	1223792206902771713	0
18758056	1237276565479641090	0
1151636203994849280	1223567601357541376	0
1040165503208173568	1237143897475878913	0
202628317	1220742045444247555	0
271595631	1238521838709477377	0
1231373240	1236290606126809089	0
3885572412	1236082479376842753	0
295365474	1232075466309275648	0
20004450	1239622671962439685	0
283564207	1239490878223323136	0
337972831	1235136691637116930	0
3234118322	1236614509642616837	0
2832497533	1232977875873042433	0
597344687	1233840515176697856	0
27114378	1228639770923819009	0
5645412	1234472806450155520	0
796329547150999552	1235773428885528578	0
47783286	1235907887379202048	0
329557843	1224134003323809793	0
1600678208	1237665501288923136	0
932310381850169344	1238522958487990273	0
16496132	1235225276398919680	0
470558942	1237586471671889921	0
439723113	1236761919836618752	0
805940008834236416	1228019114989572098	0
2424340500	1237386551165882368	0
2777701022	1222585402491645952	0
2658194278	1224321239931473920	0
770621123876630528	1236515001315160065	1
890428155936243712	1237797353391902722	0
17490707	1237655956202360832	0
1236274303584202753	1236639895067586560	0
2289637899	1226070724252774400	0
526780415	1237876755072868354	0
1001947395494764544	1235727885752840192	0
3034135322	1233268517807382528	0
1037399962508656645	1225746710254817280	0
751971680109547520	1237767649666510848	0
18097208	1232831809106219008	0
220775052	1233936419455995904	1
1043310177490034688	1239478656822579200	1
1222852325640818689	1224448647481282568	1
298038802	1222643165204635650	1
2411904228	1239274503080992773	1
2175360854	1222508798834880512	0
11361232	1236512189109784576	0
191607574	1236466944422940672	1
3060366627	1238676009450459137	0
296585634	1236373071998537728	0
23418821	1236444422956396545	1
735851924	1228308877101408267	0
17215988	1237621197896122368	0
1116137966433390595	1237957555361591297	0
1076697001851531264	1236370736673144832	0
31000527	1225247774519779328	0
16700466	1232883007008247808	0
1850955356	1221570761384656896	1
981290881	1224660806018748421	1
1216945733800087553	1236588784122089472	0
244271335	1238388762087960583	1
1138844783609286656	1223704110677086210	0
3254142625	1234882978863624193	0
71263569	1223375645054525441	0
4831360265	1223724522370748416	0
786671733159915521	1240278053055614976	1
2679471404	1240427097388179459	1
124219796	1237786288083910659	1
34955493	1237985396472066049	0
21878577	1233837666644324352	0
27138454	1222000075670319109	0
2183946029	1238903265192022019	0
23909890	1236705047989366786	0
1546457377	1239461136585678848	0
116644275	1240493605946449920	0
771860347	1235995890478768129	0
3168249863	1235105982570618880	0
250003500	1235674322594754565	1
898563820502872064	1236733201063829509	0
575873293	1231368103377768448	0
272508729	1238148269018095616	1
13000572	1234565487721402369	0
942571688834883586	1237173647942574082	0
620622148	1233431733443452928	0
880300514428059648	1228290047645892608	1
123298336	1240255571107823616	0
19699226	1234357093945180161	1
575044815	1239276835000680451	1
2383749409	1223691884381589504	0
464085756	1238804459658055682	0
180337663	1230936231611191301	0
404400524	1237529865445761026	0
2494593265	1235840833061965825	0
18078366	1222145515573448706	1
858762062	1226495175154917376	0
148078542	1235660969076027392	0
2869909288	1239095519353454593	0
1053270749908221952	1230002415132389386	0
53825935	1238833820230705153	0
2903233293	1234375490787532802	0
215562059	1226001051335065602	0
1201650257580503040	1236974827409375233	0
16971021	1223306301670752256	0
863491279	1231587440718204930	0
3300410346	1235317514806145032	0
3656530281	1226691910464487424	0
72532383	1238647907059929090	1
181528872	1235550504840818689	1
26880484	1235827152886435844	0
921383663421583360	1233030222674567168	0
444813346	1232758438423400450	0
944033264079077376	1233237373011611648	0
27404768	1225432993851797507	0
3005934872	1236078452316372992	1
67213012	1235721458979983360	0
21726484	1239593718438477827	0
3837402989	1236526185464692736	1
1224828272422391809	1230568141329178627	0
267868981	1237831604065538050	0
188594214	1234488253035794439	0
1199071234098683907	1222208204790272000	0
4147812394	1221753361214644224	0
1338038125	1224812605241511936	0
15142116	1232491833038520322	0
159541359	1234345676110213125	0
701918859507453952	1240197309180383233	0
35904361	1238840109966872584	0
513296884	1221957051334656001	0
846556219	1235908947803918336	0
602300293	1234648814805569537	0
967325949246230529	1235566580307832832	0
3037048579	1234373794053013504	1
97282301	1235218737353175040	0
824554092022239232	1220779901260709888	0
1110517182	1234336139835666432	0
3403223002	1223419015021727745	0
175176750	1227034486518566913	0
2204268270	1221533747587059712	0
703325569451069440	1233890568415039488	0
556399721	1238305567958913026	0
3190508803	1240686217148030977	0
218372201	1235447499688558592	0
125655821	1239196371154087936	0
958181344286269440	1223375192656957443	0
304955784	1223002117411155970	0
255746461	1239103140789534720	0
45061226	1232086415988514816	1
360149420	1234788400445693953	0
2324441594	1232025539801735168	0
737035030359203840	1222015170966249472	0
1239985274043670529	1240854274550235136	0
1402661479	1234038830862344192	0
1968149491	1238230146353467392	0
1219765392324931585	1233068452019163139	0
944930430	1239406484250910720	0
1942166862	1239059129467052032	0
226908337	1237290596764549120	0
950970904821092352	1236265364071354368	0
999391809242648577	1224079366524674048	0
893539864695721984	1235123271533813766	1
2697562511	1239639721883639808	0
24624333	1239027479446269952	0
818513648	1232746962715168769	0
557743404	1226931577197858818	0
66044957	1237397771008626688	0
880300514428059648	1221325457645137920	1
3325425133	1233960899586580480	0
582373690	1222372309752778753	0
722436121	1237305759223943168	0
589826440	1236596919939588096	0
610247715	1233854607182397442	0
30296735	1229391549953400832	0
2379638792	1222892929166917640	1
2327041609	1222932129035714561	1
1015399212165582848	1240215130492874753	0
20433493	1235956385105481728	0
928723592824549376	1235060997125099520	0
1216916479	1226050852495949824	0
1351392564	1237137081048031232	0
143336592	1236254816898125824	0
54165456	1235708871941001224	0
1242850328	1235621335025561600	0
51956090	1233904868412329989	0
2387620094	1238205903641468928	0
3006995828	1239302000707239936	0
3319262230	1238466197177458688	0
593700012	1231268081474949120	0
126860725	1225148230347812864	0
885218186571993089	1239199601225318401	0
1080540734590251008	1239216818549555200	1
796072465667485697	1234995306585919488	0
858489246394572800	1237360731278004224	0
716500358	1235431401324859392	0
321067479	1237126926633820160	0
980630784670404609	1235667220295847936	0
876754004	1228347891443519490	0
746235225169006592	1234369652840714243	0
17291687	1235685747073732608	0
32922642	1239283113852727297	0
317553573	1237988685854863360	1
3239369791	1222258086913511425	0
2918768610	1237182278746419200	0
213177669	1223512076565434368	0
636391043	1224939506803060736	0
947617915683135488	1233515573302218755	0
51645527	1236686815307825154	0
4179983248	1235938334591107072	0
2631875601	1227858339952046081	1
824074928282595329	1239963093897064449	0
1164926703153688582	1231368502247817221	0
221595399	1237903108161679360	1
331987755	1236455302783881216	0
2731311958	1222895544453885952	1
1031678625626513408	1223009093448634368	1
753703791459966976	1230510860776431617	0
337025108	1225603576824680448	0
1978982582	1235538056544829440	0
515840835	1238158146536738817	0
972730477651025920	1238644895478190080	0
43470868	1227592377679958017	0
731294261929512962	1232640760178233347	0
39546906	1238219392241954816	0
826394537350266880	1233189192626249730	0
766680362	1232501042090250241	1
2256793298	1222306435285110785	0
1095708696833740801	1235820979961466881	1
14254009	1233498701991174145	0
1162332893726695425	1224616438087860224	0
310172911	1221395014925742080	1
24781781	1238158260277874688	0
375262624	1234788946091167749	0
44545452	1236407576369287173	0
805223086530371584	1239514497464836100	0
1224607638035415040	1224886421623689216	0
957643836532183040	1225164441806868480	0
2926315747	1235818180112596992	0
17286487	1235264979504435201	0
813875276136517632	1237941032966328320	0
489359776	1226761985519304705	1
610186748	1225916817782145024	0
424359056	1236681217015193601	0
1144227312789020673	1221237325776158720	0
1388656794	1236326953168166912	0
1579988209	1228263508422406144	0
1093135578319765505	1240345690213101569	0
705364982184198144	1222545749415800836	1
494623893	1230624589568528390	0
2256375247	1235189864515219456	0
1231692734	1220871120804597760	0
442582701	1235077654040072193	1
174022704	1231262665181282305	0
408568197	1239234476439474177	0
1098444753639636992	1221488925635514368	0
906657914928222209	1223771983780950020	0
40381812	1236159010505703426	0
37490404	1238682179414212608	0
4510860328	1222203591915520000	0
1678602246	1237260832767201280	0
146983487	1237896016264716290	0
790938058296266752	1222334348805976065	0
312803271	1238573059788943366	0
1094685470364061696	1220594890163265537	0
234446493	1220606745627762688	0
743865654130839552	1220659934645276672	1
306298489	1220703142171549696	0
2273950938	1220719405497274368	0
135352862	1220729229228134400	0
19589836	1220741393292963841	0
1148806032	1220745402380701698	0
90319504	1220745614578896896	0
187235146	1220761041904263169	0
97550116	1220766397380231168	0
1098886562518126592	1220767210592927750	0
50663506	1220771615279132674	0
310030758	1220773719603216384	0
454078919	1220786737804468225	0
55776150	1220789509585088513	0
541834651	1220789959625519105	0
1179571204191129600	1220805054254534657	0
149014304	1220815115487870976	0
743027287000416256	1220829189399613440	0
3487033098	1220840714826895361	1
1064589728	1220868895130705920	0
979802416202821638	1220878124625227776	0
277168492	1220879752522653697	1
1154436905834110976	1220887853493882881	0
495111847	1220908310016081920	0
316231861	1220911778546229248	1
1044226338155057152	1220927939035959296	0
886054402770862081	1220936381884592128	0
22820718	1220948942109601792	0
1185717207440842752	1220949653224554496	0
967327687277793281	1220968718240489472	0
260139912	1220981568275128321	1
496112511	1221000639183896577	0
555348031	1221002026215067650	1
283589107	1221006540783550464	0
310172911	1221052289588199426	1
871952123361153024	1221053978433282049	0
632258434	1221084713655439360	0
1265010632	1221085115016798209	0
593827114	1221086353200492544	0
2905718296	1221087833806594048	0
255273262	1221108114969300992	0
3079904005	1221108724892221440	0
713343200140746752	1221114028770168832	0
995661769208037376	1221115460969627650	0
3161027977	1221123841461649408	0
23263889	1221128019936346112	0
72697426	1221141295936217088	0
23265773	1221148408548929542	1
223700175	1221154461298647041	0
1177410835674591233	1221180608254218246	0
101512594	1221183596377116675	1
2677861794	1221201559171870722	1
324695721	1221206849724137472	1
21263260	1221210045469294594	0
331100209	1221222864013201408	1
991980552	1221250516367433733	0
19625721	1221254561958178816	0
827857285334474752	1221259505566011392	0
41706471	1221260212511727617	0
838784562541051906	1221266763725275136	1
462364423	1221270763296059394	0
318411580	1221272204748320769	0
83245104	1221272654411452417	1
235471448	1221280338128670721	0
49186503	1221281897189298177	0
1941229128	1221287121727582209	0
1051321666653941760	1221289699354071040	0
185955522	1221290260304474114	0
986385501098688512	1221293321785659397	1
880300514428059648	1221326204650680320	0
2238470792	1221328243380363264	0
52299954	1221335295012020224	0
814423056236027908	1221337197569286144	0
216343870	1221377534639726603	0
271460405	1221388404883165189	0
43648080	1221389132393517057	0
562242110	1221396926786146304	0
3145649909	1221406898206867456	0
124866396	1221414828025221120	0
2544346610	1221416092867923969	1
4644292634	1221421471353851909	1
459735242	1221424161400078338	1
126443027	1221426624819630086	0
1169992850173505537	1221428738774183936	0
1202139323459624961	1221432371066613760	0
394541057	1221439881836158977	0
850980386121420801	1221440782286118914	0
260577416	1221445531010027524	0
568827702	1221449565393629184	1
186824773	1221452705413156866	0
1179789685700341760	1221461753634152450	0
84376365	1221468660948262913	0
85237347	1221476977590169603	0
140285620	1221477620207865856	0
744924646378594305	1221482474896625665	0
1004996486	1221484024088211460	0
233760873	1221486247287435265	0
2789202545	1221504282077298690	0
513346390	1221504845531832320	0
156377960	1221504856738947072	1
2258036076	1221510602562134016	1
1207408423383568384	1221534862714327043	0
974722742468493312	1221540226167758848	0
440326965	1221540993293381633	0
3184729904	1221541575093825539	0
1061670510172495880	1221572490876485632	1
1061670510172495880	1221572651195359232	1
2219012125	1221581462324932609	0
28768862	1221615374283636741	0
100372089	1221617757638119425	0
338135124	1221619932942630912	0
3117663533	1221631279306813441	0
19918784	1221634849364234241	0
105451084	1221635626828627968	0
1136102094245515264	1221640799990898691	0
38402924	1221645551998881793	0
1966044426	1221657308058415104	0
345378750	1221657656810786817	1
2241615438	1221658643520557056	0
530943446	1221666989954883585	0
976782811263676416	1221667080426094593	0
20432684	1221686610942550021	0
45413198	1221694334015344640	0
30350756	1221708588525195264	0
3365351284	1221714754940678144	0
51385779	1221744495462506498	0
842229114740305920	1221757429924474881	1
799233230314442752	1221763901341065220	0
21407116	1221770564055908353	1
1194741833273872384	1221770755790319616	0
3148841967	1221785108799160320	0
2918739206	1221807560451190784	1
894913517228314624	1221829532669399041	0
755031	1221832783787520002	1
322160143	1221845228602171392	1
976175721650573312	1221858570502909954	0
25522934	1221861511066316801	0
52253060	1221868048086372353	0
1069859287550357505	1221880178093084672	1
718282411289796609	1221880657200254977	0
27077107	1221882267548577792	0
1199066309969039361	1221883104979275777	1
125087586	1221888508446433281	0
2185186391	1221920796270043141	0
348159081	1221920881267507201	0
2232205812	1221932616468877313	0
3041391657	1221950302561148929	0
1057480999943032832	1221951187286577152	0
432601633	1221971067264094208	0
317291424	1221975043175079936	0
3974937221	1221977549393350657	1
751691006	1221978799019085827	0
718375501	1221990381484535809	1
1127663714247770112	1221997941608656896	0
102242174	1221998812870275072	1
17764856	1221999502023725057	0
215487071	1222011216584957952	0
21030776	1222034945109057537	0
938994003323658240	1222037695519711232	1
350604771	1222046804524453889	0
1273234110	1222055560180224000	0
940110106649182209	1222055614962028544	1
1053270749908221952	1222074299655299072	0
3035997661	1222106884108431360	1
1154711825163800576	1222113692449292294	0
3305305781	1222139610597294080	0
169387617	1222144259182223360	0
798346094887440387	1222148842860240897	0
1687279801	1222151887648165889	0
2942953058	1222164263160156160	0
38858909	1222170813455110144	0
522163498	1222173896457293824	0
871906539820462080	1222184449158205441	0
984153715773915136	1222194831801208832	1
24650286	1222204411189002241	0
2979022947	1222210586487984128	1
193132853	1222210942009778179	1
796842986822836225	1222219831556169728	0
17949840	1222235562934800384	0
1150438394734026753	1222235991194456065	0
91670091	1222236370631983104	1
742166173140156416	1222240600243744769	0
399808377	1222241170337693697	1
634041403	1222244533506887687	0
3097916283	1222245324330323969	0
46759288	1222249094472593408	0
2483034747	1222255326176718848	0
51114400	1222256074054492160	0
378393655	1222256759118499840	0
195096421	1222260224909893632	0
278352354	1222264004552220674	0
278352354	1222264108570923008	0
4670198197	1222265610127712260	0
998317760	1222265826377707520	0
371881449	1222268225909657600	0
1156249818777423872	1222268581834121216	0
2228401736	1222278936228515840	0
758056506	1222289219076231169	0
18710279	1222293232152907776	1
46822887	1222293677420077056	0
1419360541	1222294103297351680	1
754167295413395457	1222300998074429440	0
814835229995233280	1222312385152802816	0
965731654387077122	1222318413856505858	0
2241615438	1222320458516688896	0
331384487	1222321183514738688	0
1661736043	1222322514874916865	0
359632865	1222325971128213504	0
225012752	1222327273963098118	0
284812460	1222330255077203968	0
1010341373533274112	1222332312211210241	0
4214266033	1222333869879250944	0
720016796900831232	1222336723486556160	1
865316879707099136	1222337551496859654	1
891427390022340609	1222342797660831744	0
23880476	1222349811187212288	0
86718922	1222357899546066946	0
326632316	1222361548686909441	0
254109559	1222363013535105025	1
251428191	1222364660260720640	1
2303990582	1222368969748692993	0
720683307	1222369129266585602	0
514939951	1222372724036775940	0
4716290647	1222374226759307266	0
1140112467952975872	1222378986786832384	1
1002617783652438022	1222379956698787840	0
291791175	1222392859824775169	0
3319359769	1222396384059383808	0
101459233	1222418584116191232	0
962700972	1222421486209785856	0
902495820	1222423436192075778	0
1111383839543193603	1222427437180407813	0
168399227	1222434823253348352	0
470011430	1222457944308174849	0
125408014	1222467696090144768	0
3260399730	1222475871623294976	0
338211056	1222479182485045249	0
98012668	1222479280770252800	0
2871410219	1222483949877895168	0
2830286646	1222485362791968768	0
44457971	1222491940072984578	0
23821728	1222507502509658113	0
2929099921	1222515992464646146	0
16504768	1222518840678064130	1
900582426	1222542857849929735	0
930594224566763520	1222557277002944512	0
749526583	1222560605447630848	1
60674134	1222562635956326400	1
796424713	1222564765454569472	1
2871305333	1222565608191156225	1
4778014420	1222566449320992769	1
112085026	1222567215251128320	0
2966770391	1222569677869723648	0
383072064	1222570365743960064	1
2870319656	1222574058006466560	1
27603449	1222574649105534978	0
564941950	1222583803576799234	0
48623858	1222591880698966017	0
18710279	1222602301816430596	0
2170195578	1222607134803628033	1
2757679585	1222613171799638016	0
713762677	1222614294568697857	1
2910202732	1222615940820602882	0
1006182567874158594	1222618216842706944	0
2247835284	1222618470614880256	0
173025823	1222623146349670400	0
2395319863	1222627779210072067	1
39359622	1222637076329287681	1
1107831770001477632	1222638146069729280	0
131043703	1222638876621185032	1
131043703	1222641950559473665	1
3007057153	1222658204795949056	1
871516379068850176	1222663185603293184	0
3187938308	1222671412218953728	0
788858786177953792	1222671795460853760	1
4859068798	1222677560011542528	1
1487292943	1222678223848443904	0
243457687	1222694887587336193	0
2678497610	1222701361420062720	1
45156271	1222723828570345475	0
482030348	1222733407509209088	0
482030348	1222733719905153024	0
482030348	1222734393783017472	0
482030348	1222734504621674506	0
482030348	1222734583256489984	0
482030348	1222734976610906124	0
482030348	1222735022291062784	0
482030348	1222734793319821312	0
482030348	1222735075277668352	0
482030348	1222735328043327488	0
482030348	1222735414001393664	0
482030348	1222735562546782208	0
325024183	1222747545094512640	0
929074600742473728	1222754339263066112	1
907553449499271170	1222758350099746816	0
98204495	1222761043241263104	0
234222277	1222769396508049411	0
3127757815	1222771380883771392	0
895632277996261376	1222775099771801600	0
9983942	1222789855790260224	0
227616955	1222802423493738497	0
1165137275807617026	1222812785991700480	0
2557354728	1222818911294578694	0
953998379230605312	1222826566847287296	0
81430376	1222832014480396288	0
553581707	1222844120756117505	0
856499369671094273	1222874925536620546	0
59047876	1222881521385656321	0
2466867108	1222890029183373313	0
913697647315189762	1222894595102494720	0
2634827345	1222894686701883394	0
1025966461	1222895784489672707	0
156855372	1222899438416351239	0
102754563	1222899850850684928	0
170219853	1222910659253293056	0
321558339	1222915978369159168	0
152799701	1222917534271148034	0
4875813609	1222919931756367872	0
3583845432	1222921843448827905	0
370307513	1222930332292435970	1
1050087582409904130	1222934330558898177	0
1129455113486118912	1222938963469574145	0
28731915	1222940867872415745	0
43236099	1222942044223680514	0
3310895041	1222943400757825536	0
3193289931	1222945063015051264	0
111385609	1222947925036339202	0
74512809	1222948867626491905	0
44593024	1222951692607664130	1
65482956	1222955948601249797	0
566931882	1222964653392744448	0
343729013	1222968771859689472	0
86213289	1222969374493106177	0
272708128	1222977937563168772	1
461286294	1222981893215465482	0
4130773574	1222985279289667611	0
882725593149734913	1222985326890754048	1
4744130173	1222985863950479361	0
75360703	1222991039398666240	0
2423821551	1222993640680828934	0
438922912	1222996572226695179	0
316888447	1223007277092724737	0
1188469011291529217	1223011761693044736	0
315411505	1223011792697352192	1
33449786	1223013188830056453	1
1110096487021572096	1223013468518809600	1
480620321	1223013576962691073	1
198698602	1223026484597551104	0
828819636191903745	1223029946110464000	0
1152035026302906368	1223031007995187200	0
408549546	1223047525474750464	0
25329801	1223051836489265152	1
958181344286269440	1223055064903901185	0
2251143144	1223056111286120448	1
1080442812015960064	1223059267038564352	0
267989783	1223062439605886976	0
19732699	1223068210548920320	0
386922043	1223069582732206082	0
1316030029	1223070330207399936	0
412741154	1223078138684628993	0
974833863150026752	1223088710033346561	0
1416953690	1223094350474645509	0
3231324511	1223096268198531072	0
617355311	1223105041654878209	0
1119166603663273984	1223105470480601089	1
321857834	1223106762531717131	1
3293506409	1223127649775767552	0
45475228	1223136008583008256	0
45689530	1223141307088019456	0
559223515	1223142363091963904	0
145955779	1223142936881352705	0
1098273901090529280	1223143296551141377	0
32252190	1223144055334268934	0
300463647	1223150929303744512	0
30171323	1223164830707642368	0
38659844	1223174165601058816	0
485454843	1223186338863816704	0
510602440	1223196201857634304	0
370657843	1223206657326534658	0
798729296147861505	1223233526415294465	0
398533623	1223237146510753792	0
707696233758986240	1223237504368828417	0
505811753	1223245289688973315	0
62336660	1223247371158638592	0
778718982022901761	1223248796781613056	0
713624457	1223253246640345093	1
16261813	1223259821757149185	0
1044032755074564097	1223278640533835776	1
701969265830703105	1223282797533704192	0
28742367	1223284613721792513	0
1067872204648517640	1223287038549594112	0
55371665	1223289040109219841	1
606643018	1223293790682787840	0
4866685834	1223294619938705409	0
4866685834	1223295316973248517	0
2931340105	1223297231731605504	1
232991017	1223298082718109697	1
46849309	1223298461392441344	1
2366551986	1223316537550917632	1
478963832	1223319232382828544	1
825812115957088256	1223321507683803136	0
32530313	1223328337281585152	0
1025690771779923968	1223329217435373568	0
39156789	1223329528694497281	1
30839743	1223346666897661953	0
22820718	1223360974754893825	0
1316862031	1223367945163886592	0
67355315	1223393443185090561	0
248906429	1223398824615477248	0
424609692	1223420074989629440	0
3000127167	1223425963402387463	0
186496292	1223429505165004806	0
1214404773291708416	1223444471033081857	0
544693849	1223454252011524097	0
1177814534	1223468128589365248	0
1564473734	1223471678149156864	0
391508007	1223484394347945994	0
28833166	1223484395132268545	0
1170757252749365249	1223505138272350209	0
4866685834	1223534253557932033	0
935700801728606208	1223540305648947200	0
14450089	1223547870596550658	0
863307290	1223566147905380353	1
744590767314853888	1223580033542914049	0
1194084959620698112	1223596246197161985	1
313001835	1223599485286260737	0
306138635	1223606834348597250	0
1345715822	1223619908929572864	0
310172617	1223621087776342016	0
19786170	1223629537491202049	1
19786170	1223629638330724353	1
250916233	1223632008720547840	0
836623629597147137	1223636215221628931	1
312947803	1223637634079248386	1
626763272	1223637729365430274	1
1485234794	1223638588836827139	0
770062357	1223649059765997568	1
151744756	1223690124493557763	0
2871410219	1223713776417103878	0
122280853	1223721391335321600	0
979568372	1223727729306210304	0
1917716922	1223733505680650240	0
972187417	1223743978710781953	0
500825663	1223754251295264769	0
61870574	1223756727612473346	0
264084261	1223768400263929856	0
191607574	1223774905700843521	0
3230437123	1223799074370965504	1
573535395	1223802904038920193	0
569624972	1223803628583940096	0
176788617	1223813655340277762	0
3675727097	1223825296790560768	0
774540833030868992	1223830903723626497	0
811019200668061696	1223831471955357696	0
989311745100566529	1223838545669951488	0
21157870	1223876023781072896	1
21157870	1223882908232044544	1
854201349193441280	1223894782864310274	0
921589274671304704	1223927673359126528	0
1122821040	1223939073481551875	0
1113132407128051714	1223939951332675584	1
77248326	1223940073684635649	0
19345073	1223949222724218880	0
700298191	1223959302194565121	0
1113132407128051714	1223963621287497728	1
2806069228	1223965957846130689	0
1195012930577797121	1223968089471057920	0
17731380	1223977740757372933	0
987309702982832133	1223992976248135680	0
812522841862115328	1223998018652975114	0
812522841862115328	1223999484914491393	0
13357842	1224003450494521344	0
1025889697934045184	1224070564912025606	0
201560565	1224085407287005185	1
910268914076135425	1224092962738462720	0
196249823	1224099395362336769	0
1050570819481436161	1224107457091211266	1
136714396	1224107783831711744	0
1050887443111653376	1224193676425015297	1
104749512	1224230878164942849	0
939918382589243393	1224236374167035905	0
358012616	1224254240207638528	1
23128865	1224255412087787520	1
1456545516	1224255562638032897	0
1077417832042778625	1224262482186760194	0
89128503	1224269602122805249	0
1195070461887090689	1224290783362195457	0
2367671529	1224297712243429377	1
969283042689863681	1224312029739212800	1
488782996	1224312492756807680	0
898168647360946176	1224313818676940800	0
375430579	1224325295697616900	0
183626683	1224331990457094151	0
1218444571346030592	1224349503651631105	0
27898174	1224355457495642114	0
1117070064900030464	1224384952449544195	1
188491216	1224393296371339264	1
1220612341089230849	1224397023996022784	0
584051775	1224418470764388353	0
893974279	1224420316899921925	0
1365780942	1224436754410659842	1
79377017	1224452694225477639	1
1224428817776812033	1224465367126495232	0
16354083	1224471366927376384	0
15445377	1224473194213642243	0
510852998	1224494258889031680	0
39135511	1224497125448224769	1
1010341373533274112	1224501406314315777	1
51647489	1224503579945234432	1
734878884	1224515353025204225	0
1003397599548903426	1224517290777026561	0
54926610	1224531679412477952	0
3188285610	1224534221529571328	0
597849884	1224537629523312641	0
710762430	1224564852024197120	0
1018407969342488576	1224579588510093315	1
1105375615404912640	1224600079492927490	0
1047354605686935553	1224601025115353088	1
879012223632502786	1224635521705676801	0
2523713816	1224708767155138561	0
115681686	1224709223243821056	0
173025823	1224712088838443010	0
456250565	1224720929172938753	0
1149138604125577216	1224730118477750274	0
439647900	1224742486972817409	0
1161448148096692225	1224752199508680704	0
508784901	1224756455951097857	1
33858059	1224767785693106177	1
479696857	1224779373456261120	1
53088597	1224791871203004418	0
1581235592	1224820256859754496	1
351051846	1224850485963821056	1
318175246	1224871413380550657	1
99409339	1224873854197088257	0
1182871830001926145	1224915964464005120	0
268816357	1224944892729671680	0
95790618	1225019576154501120	1
2375554734	1225031401650573312	0
1210535482804908032	1225040558978142208	0
42232124	1225045035265204225	0
93288759	1225069012310200322	0
93288759	1225069315306807297	0
412586117	1225083784091066368	0
266932770	1225088177884532738	1
343734936	1225122494673063936	0
23654457	1225130137135583233	0
2160330399	1225137113223585792	0
1123771939024191494	1225138854195273730	0
152148671	1225144815324520448	0
3016274172	1225159568499642369	1
629264424	1225165551091109888	1
1893074142	1225187722471469058	0
1414036465	1225214017880326144	0
2287186599	1225227842872598528	0
419176438	1225228926923853824	0
1072842164189638657	1225245844057686017	0
1328399958	1225246230588133376	0
73422795	1225281752660242432	0
1157691982254186496	1225300082079105024	0
4837951906	1225339259881754626	0
1001410650	1225390497671372801	0
3149652413	1225425661130657799	0
226095400	1225433897930018816	1
3111261190	1225435391177773057	1
2246899879	1225451374579736578	1
377601989	1225472854172434432	0
90023357	1225479416865837056	1
1560329238	1225480842589417472	0
1198208899	1225494187279294466	0
21397275	1225502920688504832	0
1315272786	1225505468317085697	0
183179782	1225509962274787329	1
1062504086891847680	1225510062640246785	0
1198208899	1225510741400334338	0
39497723	1225516213792657409	0
832755829350686722	1225520445006458899	0
752378122587168768	1225525882846097419	0
59525314	1225527862041686017	0
1020888420	1225531171003609092	0
4330041388	1225533080477294597	0
96034705	1225537553840955394	0
158890021	1225548937836351488	1
1216916479	1225555293469323264	0
1872662018	1225560630423425024	0
486140571	1225566197166505984	0
928433149268451331	1225575424295604224	0
215562059	1225597043311173632	1
309090843	1225617473199800321	0
2588334399	1225629940969811968	0
143302252	1225631302038126597	1
972401842184273922	1225632051136610305	1
4782601	1225683311864926214	0
1372027572	1225724106911469568	0
16263261	1225741313665978368	1
792708502284341249	1225753501751562240	0
39368638	1225765613462786049	0
1207712207301173249	1225776150263320576	0
122483291	1225782502029066241	1
144031017	1225783391985061888	0
59304442	1225791708090261504	1
28162223	1225793462995423234	0
400938602	1225797074270195714	1
23075340	1225818881782173698	0
2846550993	1225821698445971456	0
831882488	1225826060832563202	0
390608536	1225836154416762880	0
926815100	1225847375064977409	0
19251282	1225864908291682304	0
19251282	1225865407669702657	0
26738837	1225870094791839744	0
746170166	1225901018757484545	0
380501702	1225907596537712640	0
2815540876	1225938708052037632	0
435697299	1225965608816103424	0
215562059	1225986308230631424	1
1157299339	1226013189189427201	0
1653545935	1226031661466443778	0
74887052	1226034102844870656	1
83809719	1226085545656360961	0
1223100975839236096	1226116925765193728	0
2269496854	1226130424067448833	0
803308576383057920	1226150887040614401	0
1681823406	1226164525327507456	1
3324500780	1226169419744759809	0
259890119	1226177804204728320	0
1008550650	1226183571863412736	0
3039494043	1226209060711796737	0
621872337	1226228085491671040	0
808408685424902148	1226251381885014018	1
196613733	1226288370084483072	0
54811870	1226312566655213569	0
4701007139	1226382125978419200	0
24943698	1226382567399723008	0
1155137582654795777	1226443552303058944	0
104099417	1226450480081129473	1
1058183659	1226499724456480770	0
1013205181	1226512704384319493	0
1094784395880292354	1226530291184832513	0
14589567	1226545466885758977	1
1145552262711767040	1226560619794403328	0
917841213587410944	1226570958359666689	0
137152481	1226594655149494272	0
918960306713346048	1226617954302754816	0
855632683082203137	1226653947684765696	0
69137395	1226664958294884352	0
32976171	1226671275810013184	0
1339563366	1226682318640861184	0
390234629	1226705237702008834	1
4139946973	1226706458496159744	0
197427962	1226707184303722496	1
30199374	1226711291613646848	0
1226200378808700928	1226715354547851264	0
725037411361804289	1226715713072582661	1
15761696	1226746717447446528	0
489359776	1226761647387103232	0
489359776	1226761749661016065	1
489359776	1226761857546866693	0
489359776	1226762237336940545	0
1200778638456709120	1226782276987621376	0
3611715328	1226833591579049985	1
49072633	1226838678242242560	0
566756494	1226845672298643456	0
1150490659050139650	1226847538092879872	0
275650971	1226867214390788097	0
14328397	1226880650092982272	1
3070667073	1226887848890159104	1
25396475	1226909389036171271	0
265313845	1226925281014951936	1
3323332011	1226926971759812608	0
909311676	1226953233513340928	0
1081500913917980672	1226962722304253961	0
989369684880379904	1226965169953288196	0
481904814	1226981545484922882	1
253337743	1227032555125432329	1
63481687	1227060155486879744	0
398345169	1227070865340354560	0
38176285	1227109575448571905	0
101315906	1227149992931934208	0
566756494	1227191672242614272	0
19652833	1227194504400293888	1
707355159999811584	1227229056556556293	0
854925350	1227229644023369728	0
35859054	1227232827449774080	0
592339774	1227237458296750082	1
1399778724	1227260549219655681	0
1099546970438291456	1227286038470483969	0
1029793559363416068	1227323111386877955	0
3339440110	1227323483530637314	1
24639366	1227326087472013315	1
260515872	1227342241267625984	0
265321150	1227350247262679040	1
628448966	1227350454235009031	0
19656380	1227352223870541824	1
323006521	1227356831292456960	0
185650258	1227393458433740800	0
1226434934845444096	1227405451131682816	0
24269742	1227457423964811266	0
260608508	1227479756557504512	0
633241256	1227494754117533701	1
20363296	1227517527045136384	1
1144178586	1227552580072550400	0
1084117109670637569	1227579294240722946	0
20354396	1227580646849163264	0
15413101	1227592858313674752	1
20533887	1227597232997838849	0
1174583685724684288	1227681965874307072	0
1204067846042447873	1227690947028250624	0
1214904825227497472	1227710843850240011	0
1132012321	1227731926905163776	0
749826660862685184	1227738089730211840	0
1864191740	1227741187647340545	0
1145194140407193605	1227778472145117184	1
318831011	1227785618131968003	0
775718634283003904	1227791684487925761	0
1952692633	1227792811908460544	1
4842558140	1227805638253662208	0
229215667	1227854493880135680	0
20150978	1227857075675398145	0
122365623	1227868058414395392	0
464142522	1227880707009196034	0
18129188	1227931249110605824	0
438705083	1227939305777246208	0
1180338183206256640	1227943853308731394	0
1110562167147978752	1227949124865208322	1
429801558	1227952213802221570	1
1056205408501727232	1227962370112327683	0
1678999825	1227963671718121473	0
154681804	1227976683535335425	0
972358981	1228003313142190080	0
291630244	1228022606231724032	0
291630244	1228022779636785153	1
633103436	1228026264272941056	0
171300476	1228032257555750912	0
1116642715930890240	1228051221283471362	0
3187980823	1228080922580398081	0
741913790	1228086555333533696	0
748208652566224896	1228105790868738048	0
90637596	1228141260952784896	0
260692120	1228147117396549634	0
72289213	1228236733180854273	0
1152921018890985472	1228247040221540352	0
17135257	1228288139275448321	0
15413101	1228300676213755904	1
325529005	1228301144239300608	1
4848451651	1228317777297072129	0
1108792887578374146	1228327402071351298	0
1855468645	1228332008335663104	0
15226284	1228426043767349249	0
116825152	1228436204296790018	1
489937071	1228453507130384384	0
433767680	1228501310481154048	0
2213421811	1228511047608258562	0
26684663	1228523371895324674	1
599942822	1228537264952578053	0
72289213	1228550034091720705	0
288004933	1228553139697135616	0
107241582	1228558695073603584	0
1651313298	1228621132275896320	0
808849223701643264	1228621563995488256	0
27114378	1228637357491900416	0
31352361	1228652893160366082	0
1203181087406452736	1228661273992151040	0
94744878	1228667914863042560	0
3070667073	1228700160139694086	0
39454125	1228701365330825216	0
2252165830	1228723386844618758	0
154079781	1228727936552927233	1
1027677408	1228731805932625920	0
16540752	1228809865402830848	0
1927636664	1228836564735864832	0
2701889959	1228871868968509440	1
299375278	1228872563402645504	0
17064376	1228883970986848256	0
1070224074171834368	1228936612920193025	0
720531547	1228965521074380800	0
97003436	1229008566767345671	0
2870475259	1229023603460657154	1
3260074245	1229037597973975040	1
337204721	1229054814945935360	0
15705567	1229064282366717953	0
1012218493662461954	1229114714849861633	0
161659662	1229149847569272842	0
423628640	1229172237116301312	0
425745249	1229181460537438213	0
1134331425203806208	1229207619929174016	0
94280400	1229283077211320320	1
100291468	1229304064829198341	0
2870475259	1229340601071677440	1
411992287	1229342468367192065	1
115681686	1229350946439868416	0
151610979	1229361743694123008	0
278242469	1229375407406878721	0
2238099501	1229390712032186369	0
21397275	1229408925541265408	0
1164904916487483394	1229427469427625984	0
742450015138942980	1229431049865879553	1
168681799	1229435120202985472	0
2220390883	1229436732791296001	0
1606528160	1229484478613065736	0
20753689	1229497742512283648	0
4082299398	1229502236029415426	0
1105846379308507137	1229541942494560258	0
20175691	1229556587087515649	0
411809367	1229566102520373248	0
1045245810	1229577492396048384	0
505861514	1229597255520391169	1
3886304119	1229608006037360640	0
1209232524230168576	1229609543279292417	0
840916300813688832	1229675266680741888	0
60674916	1229677093849571329	0
31352361	1229696037842931712	0
633628150	1229696112363233280	0
7786722	1229735011101921280	0
18951797	1229754277448617986	0
553581707	1229764512942784514	0
17712324	1229786477296603136	1
2272780261	1229787605165727744	0
270973524	1229828890983428096	0
65652454	1229829225009631237	0
278123871	1229839972749991944	0
1099865276647133184	1229849484991062018	1
139423421	1229887443635015680	1
819548390362988544	1229895162014232576	0
612663086	1229903559300452353	0
456497188	1229935085610246146	1
104099417	1230025853817348096	1
960952225	1230144952094613509	0
923361660	1230150028477550594	0
1190333556	1230163621478588418	0
104099417	1230189287515099137	0
1230194838722662400	1230206431460130816	0
1230194838722662400	1230207494380613632	0
1230194838722662400	1230207611993116672	0
23963107	1230238381810049025	0
21055439	1230269199748096001	1
463195102	1230270233069465600	0
43003318	1230294406189723649	0
232631901	1230321262578130945	0
2890980888	1230431359673323520	1
406943378	1230468180734349312	0
2890980888	1230482281556410368	1
338471527	1230498075019501568	1
223841500	1230514377146667010	0
584051775	1230526200365436929	0
831882488	1230552016146980866	0
95644299	1230591721106542593	0
932165617393823744	1230628022459432960	0
932165617393823744	1230628414199140352	0
51571812	1230635514102980610	1
905557615794458624	1230672492840116224	1
2393871470	1230673637948084224	0
1231589348	1230683565681192960	1
36723215	1230741022344241160	0
238141845	1230744077475315713	0
1039150347954974726	1230751033124478976	0
908023262076174337	1230794151651946500	1
108715973	1230803565234487296	1
1078090374	1230823225770283011	0
1078090374	1230825442690641923	0
1284502284	1230841731958149121	0
337002601	1230870185118138368	1
1337353866	1230872927727505408	1
1178740057529896960	1230878016785571842	1
347052641	1230891497345564672	0
1025774026055143424	1230903177492324352	0
704496141610528768	1230909302824562688	0
1173790201	1230922327900278784	0
960664610327048192	1230952186957352961	0
167075931	1230957261889114119	0
544060589	1230996191132950528	1
415664908	1230999261300609024	0
2340556867	1231057326792232965	1
1230339915197624321	1231123498434801664	0
102167432	1231136556334882816	0
108715973	1231147346878177281	0
294998581	1231169261625757696	0
30924752	1231214390029873152	1
52247328	1231250462848028679	0
2245212984	1231267293696548866	0
2837620843	1231270492998254592	0
115681686	1231302856776572931	0
28724441	1231344187326509056	0
20653839	1231346682501255168	0
77482996	1231367840109862913	0
999084321184141312	1231443314920099840	0
2776601398	1231443370527969280	0
352561706	1231568547005943808	1
1662360750	1231572433523691520	0
1050589744994770952	1231586665480605696	0
286859841	1231598386954063872	0
140285620	1231628086195548161	1
606643018	1231653338560782337	1
44870891	1231698494857109504	1
1614817034	1231742682260791296	1
115681686	1231785597620170752	0
625723	1231827523484487680	0
1231878152953008128	1231879616144367618	0
2799490740	1231906015005642753	0
115681686	1231919378582691841	0
20283067	1231930605035757568	1
1056717287565205504	1231932314940313602	0
748442226	1231934686735273984	1
779616100636041216	1231944562534428672	1
115681686	1231957438175305728	0
1209234104174219265	1231967619407896577	0
26464117	1231980070245367808	0
1065608880040763392	1231981712130764800	0
767748684	1231982024908562434	0
705459760003358720	1231984643852783620	1
1087149023151210497	1231991246509498370	0
968942302394712064	1231995632434532353	1
803788676341919744	1231996851605381121	0
211808970	1232001235416420354	0
24659683	1232002184440635394	0
837325385612283904	1232003063038332929	0
2884874145	1232015466480058369	0
841858095223578624	1232017339102748676	0
2963454472	1232020165006462976	0
958541655547641856	1232037599423787008	0
958541655547641856	1232037988072218624	0
793946868644352000	1232038605411012608	0
234446493	1232051660605792258	0
16008441	1232058898640596997	0
63514682	1232059753167249408	0
303194066	1232061918220824576	0
20846658	1232065247298686978	1
1192515644979367938	1232066014986276865	0
26743663	1232072740737339393	0
36976825	1232086094948323332	0
823204144160784386	1232090418516414464	0
23645605	1232100479993360385	0
1057366793411534856	1232118875438759936	0
585058138	1232135083387244545	0
114330946	1232181443935309829	1
2597862510	1232191635296964608	0
128938474	1232210547472465920	0
173025823	1232220168010551296	1
804356917	1232230746498224129	0
743364908121792512	1232271993497481216	0
705071595136675840	1232289848888889349	1
21004961	1232300502102269953	0
115681686	1232300622038421506	0
242765117	1232302996802953218	0
341100662	1232304352427200516	0
64936285	1232308080173625345	0
138254233	1232320273967394817	0
470060232	1232322233114120194	1
140255480	1232326801419984902	0
179692178	1232326874925326337	0
555288041	1232328841563115521	0
350016874	1232340282773004291	0
1119147918433210368	1232346050477744130	0
1035876420323561473	1232352102866989056	0
466743860	1232352395948101632	0
314783318	1232356424258183170	0
2943755771	1232365140349259776	0
2975517872	1232391250159992833	0
1040097751613112321	1232391403985981440	0
1104825685103837192	1232393355302141952	0
266932770	1232395778108293120	1
274631876	1232401276870254592	1
1090682603651383296	1232406305345806336	0
1053961998386556928	1232416634956111872	0
360366169	1232420561625796608	0
270313622	1232425300677529600	0
1166530234906226688	1232431219536801797	0
401499165	1232443504430706688	0
14203183	1232444429396430848	0
42968623	1232445880579440640	0
872277248	1232446704374300673	0
829039206362025984	1232463444315533312	0
21032490	1232469590329815042	0
104401798	1232470502486114305	0
808119901131046916	1232471496620007424	0
717886606770724866	1232476548554461185	0
552036719	1232492069811130368	0
460618511	1232494433272090624	0
41615720	1232495652279439361	0
2231940252	1232498609813368832	0
14278608	1232502007207886848	0
216405398	1232509197117313024	0
478217292	1232523203945226242	1
92130185	1232551443141316608	0
1046846245606707200	1232559314981793795	0
291851561	1232567514615492610	0
477549479	1232570540969222145	0
150965783	1232578079945609216	0
3238641808	1232580862551764992	0
1622219137	1232582643872489472	0
183183220	1232588923530043392	0
72860286	1232590936846356480	0
39130202	1232597579243884544	1
1074218173	1232598439206277121	1
374776520	1232602367302000640	0
281776749	1232615646963302400	0
317323910	1232619503915274240	0
31648362	1232628621547696128	0
343638876	1232635245423452167	0
3523561095	1232651173523525633	0
197001914	1232653440225923074	0
152390607	1232657896145551360	0
1126237501386100737	1232662838906363904	0
818445542841876480	1232671482553126913	1
4229130079	1232687172492414976	0
298063367	1232692619291103232	0
20251425	1232695063760789506	0
552263535	1232697844466933761	1
14576426	1232699717743730694	0
126333419	1232704803949682688	0
835619126274113536	1232708039888789504	0
20396108	1232709562723164160	0
1070716602771886081	1232709843779145728	0
3120744790	1232715044712046592	1
516302381	1232717071156269063	0
843871321	1232720388775448576	0
1119147918433210368	1232724596136144896	0
2738813435	1232724812449144834	0
1152928345417539585	1232745347493048326	0
901148241185587201	1232759697276624902	0
1437992532	1232760167097393163	0
732915888	1232762293479444482	0
3191759995	1232762566515904512	0
237089251	1232771530129575937	0
21861987	1232772546925334529	0
2865668054	1232772919073345537	1
84979867	1232779809605988364	0
2273012406	1232783202273521664	0
802856412988706816	1232787504702484480	0
21104019	1232791440301883393	0
3706344442	1232806182777171978	0
29995695	1232809257151557633	0
230865151	1232815069051797505	1
1201965268987240448	1232818070416166912	1
823204144160784386	1232819826919276549	0
479821722	1232820161167659013	0
177255488	1232824222805786624	0
43805155	1232832261822664704	0
231697861	1232833006760603649	0
139161615	1232836079218286592	1
1497158436	1232838684032032770	0
735594678754643969	1232839353677774854	0
297657309	1232839637137264640	1
262579072	1232840523934728192	0
2553143600	1232841555888791552	1
323617904	1232857038834798592	0
240418265	1232875687893061632	0
32804484	1232881112252342272	0
2414776794	1232887694805454848	0
126181918	1232890697201725441	0
2508084126	1232892619400843264	0
2946320030	1232893279873720320	0
1141189441878282242	1232896862014689281	0
914330097645006848	1232901345130115075	0
320759353	1232904270120456193	0
1010120539	1232906179715719170	1
804014602493235204	1232913629730742272	0
541834651	1232921624321675264	0
92653916	1232935987942166528	0
27632496	1232938343316492289	0
18088673	1232951028829638658	0
35314153	1232972520392921089	0
274180118	1232982335596957702	0
1211071	1232983536224870400	0
102580721	1232984858974195713	0
240315336	1232987330094518273	0
826945373688168454	1232988501630693376	0
883389075738251265	1232992985953890306	1
1053459415020593152	1232994114267906048	0
90432061	1233018220069761024	0
48970484	1233021686359842817	0
121667911	1233036102572879873	0
931604646820446209	1233036290674905088	0
179692178	1233040512275435520	0
126333419	1233052195148443651	0
1213594086	1233058523480821761	0
1094997970804764672	1233060687653539840	0
141085629	1233067055336783873	0
127755259	1233070074287624193	0
1230110529546420224	1233071220599345155	0
3040932208	1233072880784756736	0
25728391	1233074131467268096	0
900747062794473476	1233074725716418562	0
2252713223	1233074953949450240	0
1450016360	1233078081734283264	0
1302273769	1233079289471361024	1
1030906631884664833	1233080102784765953	0
181605606	1233080888826531842	1
55586768	1233081860894445568	0
115681686	1233084909796888576	0
202673924	1233092862612369408	0
1046785736836620291	1233095936819257344	0
41121036	1233097942803898370	0
107810601	1233098729810464768	0
994453653166657537	1233114682732343296	1
111152913	1233115675381485568	0
454078919	1233118365088198656	1
64218261	1233122186065534977	0
134413443	1233126657281732608	0
4692262956	1233126684615790594	0
1028016707795931137	1233127412034043904	1
1945760131	1233128695566675979	0
14336757	1233129458267193344	0
3305397258	1233134427368124416	0
3656530281	1233135423821451264	0
467517248	1233139268765261824	1
74544801	1233140031788867584	0
802346760777637888	1233148882135257088	0
743989339	1233162598578712577	1
782001731886518272	1233162888552046592	0
185194792	1233171911133319168	0
2714968088	1233171928724254722	1
310951615	1233172826829590529	0
24276757	1233185573449297920	0
14361037	1233186059816587266	0
19519397	1233186691030159361	0
394374065	1233190705801187328	0
339904720	1233191164565762048	0
1210898592581312515	1233191370233438210	0
1172191697150914561	1233193143442509825	0
442593662	1233198591868428289	0
1123401283	1233200630296125440	0
735184512414560257	1233202413064146944	0
18623747	1233205010361548800	0
31154539	1233219862316670976	1
3188312845	1233221586179837952	0
97964045	1233226996915822592	0
1050053982033403904	1233227115782426625	0
1154422990668361729	1233230812687896576	0
2407406503	1233231690526363648	0
598088799	1233241473895759879	0
883827172862943233	1233243959666728960	0
115681686	1233253082106093570	0
983962123410726912	1233254182729048065	0
513501645	1233254957773508608	0
1287611774	1233264191433252871	0
920704688	1233267876506763265	0
36694920	1233268042903232512	0
65353479	1233269864724197376	1
28875574	1233274138267013121	0
1707208465	1233278451785904131	0
540029389	1233280834154762241	0
307885587	1233286269637099521	0
27208395	1233288460108066817	0
27208395	1233288647710928896	0
2883416113	1233288810202566656	0
739130184	1233295553196326912	0
59047876	1233299768031363072	0
60290041	1233300102552440832	1
130780826	1233302343116115969	0
422072690	1233312977186643968	0
1150127170112675840	1233319888699166722	0
58845538	1233320108803657730	0
1226198389374771200	1233320438928990209	0
33832561	1233329450634371073	0
388940025	1233329723276574720	0
87388407	1233333024009400323	1
1201224918	1233333225356963842	0
1205482574321213442	1233346091711696897	0
238385284	1233354594601914371	0
2445901969	1233357356198776832	1
37802201	1233358203011895296	0
48752786	1233360497602433024	0
115681686	1233366765096390661	0
4260289906	1233368385628536832	0
1436304722	1233380508454838273	0
15946283	1233385608426467328	0
4351634975	1233387148256169984	0
115681686	1233389231575359488	0
761281305942200320	1233397851662815232	0
707843797900730369	1233400577222172673	0
353360353	1233407288506900480	0
16073639	1233411164442222593	0
2593053600	1233412769959022592	0
2333948664	1233416940355342336	0
25929004	1233424665009442816	0
15999611	1233430885766008832	0
2197275037	1233433011644850176	0
17714854	1233435796482465792	1
21931670	1233435814421417985	0
22288020	1233440470778482689	1
902507298	1233442945036058624	0
927242819755851776	1233443544817209344	0
1167985279	1233445758575108096	0
74060185	1233447654799151104	0
191607574	1233451029418606592	0
310323758	1233453891435495425	0
52257328	1233455090469679104	0
209233362	1233462314143305730	0
209233362	1233463551697858561	0
2276632912	1233472619011244032	0
499391052	1233477177565306880	0
1078430707440144390	1233477601093615617	0
145381287	1233485117999415298	0
145381287	1233487236915658752	0
42746592	1233494333850050561	0
28052247	1233496548258066432	0
950737244	1233497018057789443	1
20947199	1233506698603761666	0
4510289294	1233507617655468033	1
16075847	1233508556034519040	0
217967082	1233511650466111498	1
1133815151138877442	1233512850783657989	0
135425274	1233517344082800640	0
821336643261071360	1233517417873190912	0
2205289500	1233527170741493767	0
2291081306	1233528337508769800	1
1959051078	1233529244325679106	0
813144948795129856	1233545927476023297	0
357004902	1233545961307287552	0
739517186	1233548774628302848	0
267457669	1233566228192493568	0
3051749831	1233566378357067777	1
729086825172766720	1233567716780449793	0
977657825668288513	1233573600248111104	0
3614539037	1233577274655551489	1
2812038242	1233577619972640768	0
898811075776229376	1233580466898231296	0
217143465	1233581558931566592	0
35102243	1233596637236383744	0
849062510242144256	1233596867126018049	0
283709943	1233597604635672580	0
322170259	1233600009565638658	1
1219684986690793473	1233607056139046913	0
291024521	1233614391490121728	1
904411	1233617113014652928	0
249518122	1233618493150334976	1
115681686	1233618804254629888	0
1154422990668361729	1233621684399140864	0
21137969	1233622202681110528	0
26293588	1233623657823526912	0
1699793220	1233628585979793408	1
862504855054696448	1233632061568815104	1
113281719	1233634928840990720	0
816966582673035264	1233641759483334657	0
581406259	1233660456390348800	0
390353668	1233663598787846144	0
814088252915269633	1233667583565451264	0
272919248	1233677340535918592	1
934798236723957760	1233678623795707904	1
1220768650195623937	1233687329468010496	0
19769301	1233698233416921088	0
3559780094	1233705285023387649	0
186028535	1233705315343982594	0
2267506730	1233705425490587648	0
1025171477962911744	1233709770462433281	0
28864693	1233719316790431749	1
65638740	1233719761068052480	0
1012671085890981888	1233722570337325056	0
16895164	1233727752970416128	0
1843989151	1233728546838863874	0
835619126274113536	1233730817739907073	0
409693411	1233744307624062979	0
1571929249	1233752925052137472	0
21089995	1233754829287231489	0
19946588	1233767113396895745	0
900241176	1233784659315744769	1
244271335	1233790450663862272	1
27788051	1233790848883511297	0
297718290	1233796672033042433	0
1186213480161898498	1233801486368247808	1
1294433174	1233807601655115776	0
4548937528	1233816184476360705	0
834613306744827904	1233817171698049024	0
745395509905457153	1233818577821749248	1
590624450	1233827025087057927	0
4886455535	1233833655698677760	0
57627849	1233837355892695040	0
3311526940	1233838182669660160	1
58281938	1233840770454413312	0
4843759402	1233841130531409920	1
598016632	1233849663201128451	0
256664042	1233851617721700353	1
63056027	1233851678912385025	0
284847935	1233852161014083584	0
95925831	1233852720014032897	1
73717605	1233858714681167872	0
1233482858381139969	1233859935097716739	0
1564163420	1233862759818776576	1
423032586	1233862949690675200	0
713455876439285760	1233865528298442754	0
129388328	1233866363409555456	0
17286487	1233876626926075906	0
22557389	1233878574190317568	0
10937212	1233878741807398918	0
142424070	1233884377278484482	0
740493824426926080	1233893769474383873	0
582373690	1233899281804820480	0
1176856279	1233900102609186817	0
1630685498	1233900683364954112	0
2529283598	1233901449387573248	0
51183633	1233902767238000645	1
1312136588	1233905744594030592	0
180937040	1233909794676736001	0
857652811785490433	1233916616154415105	0
18064237	1233919816865603584	0
28256620	1233920464235487232	0
2812421660	1233927372048486400	0
888651398849613824	1233931536577130497	0
223346456	1233941049501859841	0
716664971908616195	1233942321982345217	0
2369799780	1233943641074176001	0
263762424	1233944637510909952	0
126181918	1233944659921133569	0
503766123	1233961222464294913	0
1240089547	1233964640742174721	1
30309484	1233969577270398977	0
1095573417808531456	1233977457742495744	0
1549307396	1233989461039513600	1
1732482440	1234013896123416578	0
1186213480161898498	1234013910035910657	1
29866709	1234023896896000000	0
1124637405322076162	1234027864443555842	0
20195619	1234039617554452484	1
10423402	1234044222707314693	1
377822754	1234067315521544192	0
305643455	1234068240839696385	0
17438278	1234091881316978688	0
1092080876	1234104115971657731	0
926960443	1234110737276133377	1
1202323232	1234112460048736256	0
224681313	1234129536742297600	0
773164576523165696	1234131610825641984	0
212370002	1234132576253538304	0
127754689	1234135953490362368	0
90682101	1234138112973914114	0
744676117328584704	1234141761116811267	0
53868433	1234141984324898817	0
387460443	1234158879241490433	0
215866710	1234160599132725251	0
1024090359012384769	1234168335710900224	0
366164626	1234181594274861056	0
338135124	1234185274688557056	0
4889806919	1234198819618852866	0
1150181698921013248	1234203409567404034	0
1191848068624371715	1234205953102360577	0
188882365	1234216415843975169	0
2489699181	1234220333525356544	0
1002435427846979584	1234222449203580931	0
496513710	1234230777925246976	0
1417057056	1234234918349266946	0
953380387530641411	1234235889162698753	0
50198698	1234238386824601600	0
724385950927826944	1234240808808783872	0
163613419	1234244339942985732	0
320849012	1234244669686665219	0
110320007	1234246498256347142	1
1022659730890665987	1234260812157505536	0
191496443	1234277895662518272	1
748208652566224896	1234277950033285120	1
1224258819611668480	1234279711154589696	0
1174708067331497984	1234281203584266240	0
311815074	1234282343185223682	0
29262732	1234288679452954624	0
25038107	1234295673186586630	0
2296729171	1234298008633737218	0
145529293	1234302960743530498	0
66733579	1234306747172438016	0
[truncated: 5,181 more rows]
