# Supplementary material for: Toward Using Twitter for Tracking COVID-19: A Natural Language Processing Pipeline and Exploratory Data Set
Source: J Med Internet Res. 2021 Jan 22;23(1):e25314. doi: 10.2196/25314 (PMC7834613; doi:10.2196/25314)
Supplement: Multimedia Appendix 4 [file jmir_v23i1e25314_app4.txt]

1169272835799420929	1250792556482437126	2020-04-16 14:25:58	Michigan
160713806	1257831087121797126	2020-05-06 00:34:35	Kentucky
752629249	1237455413408231429	2020-03-10 19:08:56	Washington
81205302	1244461431040487429	2020-03-30 03:08:20	New York
824713728046329857	1245750931884519429	2020-04-02 16:32:21	Ohio
153426663	1278434107219943429	2020-07-01 21:03:37	Kansas
1281992513537150976	1287736172740071429	2020-07-27 13:06:43	Florida
97767404	1292958317682151429	2020-08-10 22:57:39	California
329525509	1238332503628247042	2020-03-13 05:14:10	California
252830343	1241508074487255042	2020-03-21 23:32:45	District of Columbia
2408489200	1249016675460055042	2020-04-11 16:49:15	Illinois
3039914459	1249768885911511042	2020-04-13 18:38:16	Florida
1245848055552892928	1250763246602199042	2020-04-16 12:29:30	Texas
362701493	1254155406630359042	2020-04-25 21:08:44	Illinois
887535452	1257459621494743042	2020-05-04 23:58:30	New York
402010198	1269098127753175042	2020-06-06 02:45:47	Minnesota
2442595193	1275564386711724042	2020-06-23 23:00:23	Tennessee
2563900128	1275891112629207042	2020-06-24 20:38:40	California
4827955592	1291681186603991042	2020-08-07 10:22:47	Georgia
980831669052739584	1234512781510135811	2020-03-02 16:15:57	Missouri
18294944	1234579562979319811	2020-03-02 20:41:19	New York
1052380415514669056	1236130094130679811	2020-03-07 03:22:35	Hawaii
240911998	1237146947401719811	2020-03-09 22:43:11	North Carolina
1139714330855956480	1237460797774839811	2020-03-10 19:30:19	Kentucky
1220072874582691840	1256022531485687811	2020-05-01 00:48:01	Michigan
779767204682293248	1275644286948855811	2020-06-24 04:17:52	Illinois
1084784400	1265559571927642118	2020-05-27 08:24:49	Michigan
15187933	1235734474232487937	2020-03-06 01:10:32	California
381669842	1237874657849511937	2020-03-11 22:54:51	Virginia
923264850343661569	1238998119796391937	2020-03-15 01:19:05	South Carolina
1143429139	1239340886124711937	2020-03-16 00:01:07	Iowa
234995230	1239557911552167937	2020-03-16 14:23:30	Texas
275133175	1241560561734823937	2020-03-22 03:01:19	Florida
1122941416580222982	1243609609568423937	2020-03-27 18:43:30	Ohio
1165827696456323073	1245787648280743937	2020-04-02 18:58:15	New Jersey
69053130	1249066092972199937	2020-04-11 20:05:37	Ohio
2174827491	1249126404224167937	2020-04-12 00:05:17	North Carolina
45883699	1252764773877415937	2020-04-22 01:02:51	Georgia
18476855	1255500608318119937	2020-04-29 14:14:05	Florida
928798430289424384	1262820063045799937	2020-05-19 18:58:59	New York
977324912795844611	1264352335897255937	2020-05-24 00:27:42	New York
559070856	1264927537832103937	2020-05-25 14:33:20	Texas
265086697	1277256812299943937	2020-06-28 15:05:28	Florida
1108344495161180160	1278041179737767937	2020-06-30 19:02:16	Pennsylvania
410371328	1280183093199015937	2020-07-06 16:53:28	Tennessee
296428078	1282017178515111937	2020-07-11 18:21:28	Ohio
160219455	1287595567736999937	2020-07-27 03:48:00	California
958460176595501057	1235429251026845698	2020-03-05 04:57:41	Oregon
631595420	1236549910226333698	2020-03-08 07:10:47	California
540376582	1237372633131421698	2020-03-10 13:39:59	New York
2358264632	1241128905362333698	2020-03-20 22:26:04	Michigan
836726384	1244080893989277698	2020-03-29 01:56:13	New York
938742338536591360	1244350713645469698	2020-03-29 19:48:23	District of Columbia
1195787714681016320	1249741602224029698	2020-04-13 16:49:51	New York
3323174650	1250195715256733698	2020-04-14 22:54:20	New Jersey
49686539	1250441919601053698	2020-04-15 15:12:40	Illinois
36236918	1250547453566365698	2020-04-15 22:12:01	District of Columbia
14307494	1251605919869341698	2020-04-18 20:17:59	New York
3621889457	1253655404720029698	2020-04-24 12:01:54	Pennsylvania
995710657545887744	1254134851982237698	2020-04-25 19:47:04	North Carolina
3836471063	1255195527458717698	2020-04-28 18:01:48	Michigan
1581858235	1260462257777053698	2020-05-13 06:49:55	South Carolina
512851033	1270807168393117698	2020-06-10 19:56:54	Iowa
2522668559	1283458043368349698	2020-07-15 17:46:57	Ohio
757341709772599296	1284482167624605698	2020-07-18 13:36:27	Tennessee
179693229	1295484972560797698	2020-08-17 22:17:41	Georgia
2746957201	1296163657525661698	2020-08-19 19:14:32	Florida
36168198	1234871587041619974	2020-03-03 16:01:43	Louisiana
130988904	1277771961876307974	2020-06-30 01:12:30	Florida
2973801717	1239413514764087298	2020-03-16 04:49:43	California
186475196	1239628199543308298	2020-03-16 19:02:48	Illinois
2385410191	1241829676890423298	2020-03-22 20:50:41	Texas
826665483038552064	1253517420934967298	2020-04-24 02:53:37	Wisconsin
870095008027860992	1254097442104119298	2020-04-25 17:18:24	Virginia
433836439	1256736306081591298	2020-05-03 00:04:19	California
2473277097	1259652734883639298	2020-05-11 01:13:09	New Jersey
394260665	1264875354713399298	2020-05-25 11:05:59	Iowa
15958339	1265222690312503298	2020-05-26 10:06:10	New York
879239516774699008	1268308529330487298	2020-06-03 22:28:12	Tennessee
838902247975051264	1269672972953911298	2020-06-07 16:50:00	California
307976440	1270095685195575298	2020-06-08 20:49:43	Alabama
814312373653766145	1270763733271351298	2020-06-10 17:04:18	New Jersey
1277438572950323200	1277445084821303298	2020-06-29 03:33:36	Alabama
476314599	1279149493729079298	2020-07-03 20:26:19	Pennsylvania
41873276	1288671338102583298	2020-07-30 03:02:44	California
42306973	1235766823104188416	2020-03-06 03:19:04	Nevada
25466348	1236086446739644416	2020-03-07 00:29:08	Pennsylvania
128348208	1236095855662268416	2020-03-07 01:06:32	California
3145330534	1236129733311676416	2020-03-07 03:21:09	Mississippi
1178828893404332032	1237070555594940416	2020-03-09 17:39:38	California
965183443	1237186944859324416	2020-03-10 01:22:08	Ohio
453307758	1238649819985596416	2020-03-14 02:15:04	Ohio
253855692	1238657759803068416	2020-03-14 02:46:37	Louisiana
42469060	1240733369857724416	2020-03-19 20:14:21	New York
16391618	1242085642726588416	2020-03-23 13:47:48	California
986682813809242112	1243750138964668416	2020-03-28 04:01:55	California
16166015	1244132169561276416	2020-03-29 05:19:58	South Carolina
985202258919940096	1245186391119548416	2020-04-01 03:09:04	District of Columbia
445230490	1249464217083580416	2020-04-12 22:27:37	California
8363942	1249575252927164416	2020-04-13 05:48:50	Washington
732012084624560128	1250098743485116416	2020-04-14 16:29:00	New York
924264033703907328	1250110751995580416	2020-04-14 17:16:43	Florida
277168365	1253383012995260416	2020-04-23 17:59:31	Illinois
257662024	1253440224153276416	2020-04-23 21:46:51	Pennsylvania
386264926	1253945151598268416	2020-04-25 07:13:15	Texas
735621643385503748	1255010724117692416	2020-04-28 05:47:28	Texas
334398660	1255226539408572416	2020-04-28 20:05:02	New York
584887199	1259427660792508416	2020-05-10 10:18:48	Ohio
1095111931629895680	1259617741054652416	2020-05-10 22:54:06	Connecticut
11771952	1261822131140284416	2020-05-17 00:53:34	Florida
762522504	1262615315780796416	2020-05-19 05:25:24	Washington
21411216	1263553966601916416	2020-05-21 19:35:15	New York
3220925425	1268407388199100416	2020-06-04 05:01:01	Missouri
15227284	1272053253396668416	2020-06-14 06:28:23	Florida
38935740	1273131258466492416	2020-06-17 05:52:00	Arizona
1263238395687514117	1273187253712572416	2020-06-17 09:34:30	Indiana
46793059	1275955436055740416	2020-06-25 00:54:16	Arizona
958348095267389445	1277183215346876416	2020-06-28 10:13:02	New York
217804836	1277853621300924416	2020-06-30 06:36:59	Texas
957432461708980224	1278791106524860416	2020-07-02 20:42:13	Michigan
1085962521662566400	1279908419269308416	2020-07-05 22:42:01	Arizona
1184750242224193536	1280266325890236416	2020-07-06 22:24:12	Nevada
750035460	1280744340181180416	2020-07-08 06:03:40	Georgia
44203766	1281802632860860416	2020-07-11 04:08:57	California
18131703	1284301996552380416	2020-07-18 01:40:31	California
383356020	1285267864828604416	2020-07-20 17:38:32	California
944572054740897792	1286263100526780416	2020-07-23 11:33:15	Texas
245957977	1287521943109820416	2020-07-26 22:55:26	California
2722966718	1288646838854332416	2020-07-30 01:25:22	Florida
149578233	1289756692566204416	2020-08-02 02:55:32	Georgia
32814402	1296288809563324416	2020-08-20 03:31:50	Pennsylvania
1089933392282497024	1258620433252773900	2020-05-08 04:51:09	California
3429316833	1274330103795920900	2020-06-20 13:15:47	South Carolina
806253500309110788	1282885622856912900	2020-07-14 03:52:22	Texas
2279651318	1288526961107664900	2020-07-29 17:29:01	North Dakota
3145330534	1236002070005714945	2020-03-06 18:53:51	Mississippi
3145330534	1236108878632402945	2020-03-07 01:58:17	Mississippi
258045260	1236366714100690945	2020-03-07 19:02:49	Maryland
22363151	1238220041822375945	2020-03-12 21:47:17	Pennsylvania
781756976019537920	1239215970868178945	2020-03-15 15:44:45	Florida
32058685	1240685881771474945	2020-03-19 17:05:39	Kentucky
37990316	1242289150654418945	2020-03-24 03:16:28	California
457280859	1243356076797394945	2020-03-27 01:56:03	California
1200970533405372416	1243521617340370945	2020-03-27 12:53:51	Pennsylvania
914536891894030336	1244372037839314945	2020-03-29 21:13:07	Florida
1673197008	1249320985536466945	2020-04-12 12:58:28	New York
974953978466394112	1252576222141394945	2020-04-21 12:33:37	Texas
64904297	1255612122245074945	2020-04-29 21:37:12	Florida
27282113	1260221993611218945	2020-05-12 14:55:11	California
2513993462	1270596158671314945	2020-06-10 05:58:25	Arizona
454344373	1275824028763090945	2020-06-24 16:12:06	California
992939668122603522	1277053815905234945	2020-06-28 01:38:50	Florida
1020565801	1278198811480018945	2020-07-01 05:28:39	New York
700743790479314944	1278702341047250945	2020-07-02 14:49:29	California
174618314	1278723468645842945	2020-07-02 16:13:27	New York
823016371	1279217537893330945	2020-07-04 00:56:42	California
1190062463573581825	1279900601468370945	2020-07-05 22:10:57	California
188606996	1281927773486034945	2020-07-11 12:26:12	Iowa
284305137	1282000846868434945	2020-07-11 17:16:34	Ohio
143767604	1282930608331730945	2020-07-14 06:51:07	Texas
328384078	1282944655424978945	2020-07-14 07:46:56	Texas
20295291	1285030160937426945	2020-07-20 01:53:59	Michigan
210701296	1285868496660946945	2020-07-22 09:25:14	Michigan
3008708263	1286823660779474945	2020-07-25 00:40:43	California
1275575058245857285	1291390328134610945	2020-08-06 15:07:01	Illinois
2910556327	1296685382021586945	2020-08-21 05:47:40	Texas
2990791922	1234644110692106240	2020-03-03 00:57:49	Arizona
1121525546465120257	1234917183869706240	2020-03-03 19:02:54	California
719550906061221888	1234927569197322240	2020-03-03 19:44:10	Illinois
451457994	1235051762765066240	2020-03-04 03:57:41	Illinois
866790631	1235398258521866240	2020-03-05 02:54:32	Maryland
3145330534	1236002938281226240	2020-03-06 18:57:18	Mississippi
874953268979486720	1236153165143306240	2020-03-07 04:54:15	Florida
19519397	1236836610857226240	2020-03-09 02:10:01	Tennessee
4831697631	1239158282880778240	2020-03-15 11:55:31	New York
3421423067	1239603122483466240	2020-03-16 17:23:09	Pennsylvania
1095478393313914880	1240440137483530240	2020-03-19 00:49:09	Illinois
279728843	1240447963882762240	2020-03-19 01:20:15	Ohio
1305274086	1241714979407114240	2020-03-22 13:14:55	Florida
1019647197380571137	1241801206193930240	2020-03-22 18:57:33	Iowa
270870197	1242612078562570240	2020-03-25 00:39:40	California
1241776166303862788	1244131368516362240	2020-03-29 05:16:47	New York
38205636	1245565002658058240	2020-04-02 04:13:32	Alabama
216266594	1248112354887434240	2020-04-09 04:55:48	Texas
312793268	1248797938605834240	2020-04-11 02:20:04	District of Columbia
4852356779	1249551202800394240	2020-04-13 04:13:16	California
336344251	1249845349486858240	2020-04-13 23:42:06	Connecticut
18486095	1250631142971146240	2020-04-16 03:44:34	Wisconsin
500842601	1252642651477770240	2020-04-21 16:57:35	Illinois
708746907581976576	1253898562733322240	2020-04-25 04:08:08	Massachusetts
4193229012	1255309499054858240	2020-04-29 01:34:41	California
14880295	1255674228872970240	2020-04-30 01:44:00	Michigan
532298888	1255686571379978240	2020-04-30 02:33:02	California
2944085952	1255916225953034240	2020-04-30 17:45:36	New Mexico
919232960548675584	1257157562857738240	2020-05-04 03:58:14	California
2652620492	1257499371668746240	2020-05-05 02:36:28	Wisconsin
2217390481	1257516034182922240	2020-05-05 03:42:40	Arizona
899928972246503424	1258740331090186240	2020-05-08 12:47:35	New York
20285036	1258860505390858240	2020-05-08 20:45:07	California
880962856467877888	1259673971798282240	2020-05-11 02:37:33	Louisiana
2480909844	1260318932763914240	2020-05-12 21:20:23	Ohio
983169699000205313	1264672725882122240	2020-05-24 21:40:48	Washington
76789369	1264716179412746240	2020-05-25 00:33:29	New Jersey
1076666158366015488	1265145044480266240	2020-05-26 04:57:38	Maryland
496071986	1266183618550026240	2020-05-29 01:44:33	Georgia
120588535	1267175940523786240	2020-05-31 19:27:41	Tennessee
854054768	1267533836335882240	2020-06-01 19:09:50	Texas
1098121917318549504	1270955738236682240	2020-06-11 05:47:15	Mississippi
1155258085	1273679827996938240	2020-06-18 18:11:49	Texas
67121048	1273981550670090240	2020-06-19 14:10:45	Kansas
68624273	1274051358753034240	2020-06-19 18:48:09	California
26065214	1274517894194442240	2020-06-21 01:42:00	Nebraska
1546003646	1274913410552074240	2020-06-22 03:53:38	Michigan
18588854	1276711326950154240	2020-06-27 02:57:55	District of Columbia
950451980	1282145956222218240	2020-07-12 02:53:11	California
124239776	1283800969457930240	2020-07-16 16:29:37	Texas
1115334798011129857	1285366151271178240	2020-07-21 00:09:06	Arizona
14116517	1286023671316746240	2020-07-22 19:41:51	Arizona
1009491039646650368	1287251633525514240	2020-07-26 05:01:20	Hawaii
18586316	1292890619858186240	2020-08-10 18:28:39	California
1011312692173463555	1294805268858122240	2020-08-16 01:16:47	Georgia
952631492	1294985944471306240	2020-08-16 13:14:43	Florida
1039359781222473730	1252500490945990662	2020-04-21 07:32:42	Nebraska
514845471	1296197299014598662	2020-08-19 21:28:12	Florida
1031026473807867904	1244012941466144773	2020-03-28 21:26:12	New Mexico
488860095	1254769982778400773	2020-04-27 13:50:51	Massachusetts
264800901	1257738735938080773	2020-05-05 18:27:36	Pennsylvania
815262758627319808	1282808031244320773	2020-07-13 22:44:02	Florida
295777708	1292705355709984773	2020-08-10 06:12:28	Florida
933765782	1245238127498649603	2020-04-01 06:34:39	Washington
713766351698051073	1250172336382361603	2020-04-14 21:21:26	North Carolina
122184058	1275185072174489603	2020-06-22 21:53:07	Pennsylvania
254384945	1281302253064814603	2020-07-09 19:00:37	Pennsylvania
1137881	1283049937455001603	2020-07-14 14:45:17	Florida
1045392753377660930	1287094820251545603	2020-07-25 18:38:12	Tennessee
1146672266198970368	1287555870495129603	2020-07-27 01:10:15	California
347429619	1294523618387353603	2020-08-15 06:37:36	California
818337247	1242299929877532677	2020-03-24 03:59:18	Ohio
3817004112	1248696956169244677	2020-04-10 19:38:48	California
317400913	1261895552993820677	2020-05-17 05:45:19	Indiana
172952619	1272883041560604677	2020-06-16 13:25:40	New York
49150837	1274706868221468677	2020-06-21 14:12:54	Ohio
702545696763879425	1277839157889564677	2020-06-30 05:39:31	New York
747576245345460224	1245805809939951620	2020-04-02 20:10:25	Virginia
1096896630257782784	1248321406569455620	2020-04-09 18:46:30	New York
948958738974613504	1252322458952175620	2020-04-20 19:45:15	Missouri
2937847023	1250784176246272004	2020-04-16 13:52:40	New York
16296973	1291074164493824004	2020-08-05 18:10:42	Florida
242784309	1250153784774459399	2020-04-14 20:07:43	Illinois
4497344117	1269401741050683399	2020-06-06 22:52:14	Texas
1292041207	1288931884349755399	2020-07-30 20:18:03	North Dakota
984568788216635392	1234169758666366978	2020-03-01 17:32:54	Rhode Island
16982291	1237058608724094978	2020-03-09 16:52:10	Florida
30000336	1242557296636542978	2020-03-24 21:01:59	Illinois
128012921	1243620111774334978	2020-03-27 19:25:14	Georgia
785593426880319488	1244347324878462978	2020-03-29 19:34:55	Indiana
61956580	1257386002424958978	2020-05-04 19:05:58	Indiana
18086368	1270122605123710978	2020-06-08 22:36:41	New York
117830521	1272635742779518978	2020-06-15 21:03:00	Alabama
3167875554	1275095353902206978	2020-06-22 15:56:37	North Carolina
16033456	1278368456975486978	2020-07-01 16:42:45	Missouri
1006277904530006017	1279086048451198978	2020-07-03 16:14:12	California
14624523	1279445251900542978	2020-07-04 16:01:33	New York
3190394174	1282875724819582978	2020-07-14 03:13:02	Texas
611891654	1283094556888702978	2020-07-14 17:42:35	Michigan
871436466806693892	1289583874402430978	2020-08-01 15:28:49	Texas
1566651380	1248000769095356422	2020-04-08 21:32:24	Massachusetts
898631862553198592	1252402632473276422	2020-04-21 01:03:50	Indiana
46156529	1252540826875580422	2020-04-21 10:12:58	New York
991707525220372480	1268957018292924422	2020-06-05 17:25:03	South Carolina
862715543429799937	1242898314304966660	2020-03-25 19:37:04	California
1269989571569336320	1283891466222424070	2020-07-16 22:29:13	Ohio
975407780097077248	1237471799769804805	2020-03-10 20:14:02	North Carolina
502046182	1258773381589196805	2020-05-08 14:58:55	District of Columbia
55970568	1289338164146892805	2020-07-31 23:12:27	Indiana
135852900	1295538134831308805	2020-08-18 01:48:55	Minnesota
946800855985950720	1252395024223834116	2020-04-21 00:33:36	District of Columbia
1021938496716632064	1263462799122010116	2020-05-21 13:32:59	New York
842632930975334400	1234337645011988480	2020-03-02 04:40:02	California
2970027293	1234581154105364480	2020-03-02 20:47:39	Florida
1363153292	1236659842254868480	2020-03-08 14:27:37	Texas
1216098585701425153	1237006867433492480	2020-03-09 13:26:34	New York
3660111135	1239955481415700480	2020-03-17 16:43:18	California
24538371	1240513197993492480	2020-03-19 05:39:28	Oklahoma
68001924	1240786993770004480	2020-03-19 23:47:26	New York
15551426	1240825124388884480	2020-03-20 02:18:57	Idaho
3234962824	1240881835477012480	2020-03-20 06:04:18	Michigan
4795693874	1242130265562132480	2020-03-23 16:45:07	Texas
21363321	1242556759878676480	2020-03-24 20:59:51	Colorado
981760216596340736	1242623058977812480	2020-03-25 01:23:18	Washington
2402372552	1243260878574612480	2020-03-26 19:37:46	California
1063926987285299201	1243597327501332480	2020-03-27 17:54:42	Pennsylvania
347966865	1243739901666836480	2020-03-28 03:21:14	California
4349234834	1245432701873684480	2020-04-01 19:27:49	Texas
34936059	1245432856471572480	2020-04-01 19:28:26	South Carolina
433836439	1250590105917460480	2020-04-16 01:01:30	California
795359348188991488	1252475593649684480	2020-04-21 05:53:46	Virginia
117595503	1252692265694228480	2020-04-21 20:14:44	California
359731793	1253014237095444480	2020-04-22 17:34:08	California
917560924751491073	1253165354060308480	2020-04-23 03:34:37	Illinois
448116263	1253315979599380480	2020-04-23 13:33:09	Missouri
966204859513999360	1254616696817684480	2020-04-27 03:41:44	New York
4727151134	1254931164965396480	2020-04-28 00:31:19	California
1226221876629782529	1255236429875220480	2020-04-28 20:44:20	California
472690988	1255723738164756480	2020-04-30 05:00:44	Ohio
24620486	1256141432433172480	2020-05-01 08:40:30	Oregon
785680436	1261497639205396480	2020-05-16 03:24:09	California
2851168818	1262515880950292480	2020-05-18 22:50:17	Arizona
1114636970209112064	1263704773611540480	2020-05-22 05:34:31	California
883728838580109312	1264530722221588480	2020-05-24 12:16:32	South Carolina
127711974	1264615788301844480	2020-05-24 17:54:34	Ohio
23342757	1265437360982036480	2020-05-27 00:19:12	New York
838042647101116417	1266004768960532480	2020-05-28 13:53:52	Connecticut
810116656437465088	1269633397665812480	2020-06-07 14:12:45	New York
2555397734	1271105955498004480	2020-06-11 15:44:10	North Carolina
24677897	1272212221003796480	2020-06-14 17:00:04	Virginia
150134218	1274057606697492480	2020-06-19 19:12:58	Tennessee
809800637944709120	1276359300164628480	2020-06-26 03:39:05	California
630060688	1276678904598548480	2020-06-27 00:49:05	Utah
1074746274086248448	1277462827398164480	2020-06-29 04:44:06	Colorado
1016164135250247680	1280869563790356480	2020-07-08 14:21:16	Washington
1261409498406637570	1282035877116436480	2020-07-11 19:35:46	California
2182994245	1282072091894804480	2020-07-11 21:59:41	Maryland
100741091	1283478672159252480	2020-07-15 19:08:55	Arkansas
816429665388666880	1284203875914772480	2020-07-17 19:10:38	California
966751824345751552	1285922349104148480	2020-07-22 12:59:13	Florida
1039657573727776768	1286884144430100480	2020-07-25 04:41:03	Texas
486321425	1289640187383828480	2020-08-01 19:12:35	California
2989575348	1290531974927380480	2020-08-04 06:16:14	Arizona
66417546	1292152392264212480	2020-08-08 17:35:12	California
1251939156701446145	1293387522882580480	2020-08-12 03:23:10	Michigan
1287043046010499079	1294457713242644480	2020-08-15 02:15:43	Indiana
324712090	1236653411006889990	2020-03-08 14:02:03	New Hampshire
43650561	1235136087590240262	2020-03-04 09:32:45	California
266857169	1240108069750624262	2020-03-18 02:49:38	Oregon
2581616474	1241122915455840262	2020-03-20 22:02:16	South Carolina
1236243850609463297	1241528551217803267	2020-03-22 00:54:07	New York
1018845845624586240	1257026820840587267	2020-05-03 19:18:43	Indiana
348245743	1262618195766112267	2020-05-19 05:36:50	Colorado
2859643549	1270823768303243267	2020-06-10 21:02:51	Texas
1104862795	1278107562920075267	2020-06-30 23:26:03	Virginia
80041385	1285219898331787267	2020-07-20 14:27:56	California
313596946	1234671495722323969	2020-03-03 02:46:38	Wisconsin
3145330534	1236108668170579969	2020-03-07 01:57:26	Mississippi
64055671	1240699328793939969	2020-03-19 17:59:05	Michigan
1049921544321929216	1241114069777747969	2020-03-20 21:27:07	Pennsylvania
1107384453335142400	1241231313601875969	2020-03-21 05:13:00	California
1015083031340699648	1245134133388627969	2020-03-31 23:41:25	New York
183885062	1252956347261267969	2020-04-22 13:44:06	Nevada
1851403741	1254823854339325969	2020-04-27 17:24:55	California
44937367	1257447281978195969	2020-05-04 23:09:28	New Jersey
386898599	1258550874932051969	2020-05-08 00:14:45	Texas
69887779	1261500855544659969	2020-05-16 03:36:56	Texas
1012215937464877062	1270608078002515969	2020-06-10 06:45:47	California
19349069	1272910415178067969	2020-06-16 15:14:27	Oregon
796200441772019712	1273749926053203969	2020-06-18 22:50:22	California
15482275	1274557462327123969	2020-06-21 04:19:13	Minnesota
1027583322	1276911139549523969	2020-06-27 16:11:54	Michigan
178728596	1278158911833427969	2020-07-01 02:50:06	California
1204253115249238016	1279911817356115969	2020-07-05 22:55:31	Louisiana
985374727584800770	1279914180997459969	2020-07-05 23:04:55	Texas
35116202	1280963466250067969	2020-07-08 20:34:24	Texas
392498459	1282777005243731969	2020-07-13 20:40:45	Texas
2431547731	1282872444936531969	2020-07-14 03:00:00	District of Columbia
88987445	1286317649715027969	2020-07-23 15:10:00	Washington
1081037135744950273	1287653530862419969	2020-07-27 07:38:19	California
21762481	1289188991044947969	2020-07-31 13:19:42	California
1236728533571047432	1291220580121939969	2020-08-06 03:52:30	California
2440587073	1292496181109587969	2020-08-09 16:21:17	New York
36869005	1293294651005267969	2020-08-11 21:14:07	Pennsylvania
566793344	1238404130684555266	2020-03-13 09:58:47	Arizona
826072610991542272	1239053891112587266	2020-03-15 05:00:42	California
314858800	1239955817459339266	2020-03-17 16:44:38	Texas
327457882	1239969549052555266	2020-03-17 17:39:12	New York
19589217	1245348223788683266	2020-04-01 13:52:08	Pennsylvania
1203747867766251521	1257454857516171266	2020-05-04 23:39:35	Michigan
38960605	1262569224901259266	2020-05-19 02:22:15	California
3362540759	1265409874688651266	2020-05-26 22:29:58	Ohio
78404274	1268004078317195266	2020-06-03 02:18:25	Tennessee
906152845942054912	1273311191377547266	2020-06-17 17:46:59	Texas
165164836	1277441231166091266	2020-06-29 03:18:17	Texas
1100253606572380160	1278281926583947266	2020-07-01 10:58:55	Indiana
753324990	1285616528814219266	2020-07-21 16:44:00	New York
4119486047	1286777395857547266	2020-07-24 21:36:52	Virginia
1003214917	1293760345002123266	2020-08-13 04:04:37	Virginia
774250555153735680	1295925242326667266	2020-08-19 03:27:09	Missouri
631727174	1240247660730134535	2020-03-18 12:04:19	District of Columbia
30132539	1259818841619734535	2020-05-11 12:13:12	Colorado
909199444020744192	1245439328177750021	2020-04-01 19:54:09	Pennsylvania
739610365	1257760980974678021	2020-05-05 19:56:00	Pennsylvania
16820234	1258242972019286021	2020-05-07 03:51:16	Illinois
831503763714224128	1242031108658737157	2020-03-23 10:11:06	Maine
3579704122	1243103235629617157	2020-03-26 09:11:21	Florida
975950144834277376	1257141094430769157	2020-05-04 02:52:48	Georgia
1941801882	1285184966410801157	2020-07-20 12:09:08	Maine
2206196092	1290984543663665157	2020-08-05 12:14:35	Florida
2953824471	1240119504946036743	2020-03-18 03:35:04	New York
49746181	1233960691968757766	2020-03-01 03:42:09	Texas
35275626	1234591117863157766	2020-03-02 21:27:14	New York
45374771	1253065680716533766	2020-04-22 20:58:33	North Carolina
2479303927	1274344307634421766	2020-06-20 14:12:13	Indiana
2544123559	1275059320758005766	2020-06-22 13:33:26	Utah
390894950	1240849853657362435	2020-03-20 03:57:13	North Carolina
1208935735082049536	1242904047797010435	2020-03-25 19:59:51	South Carolina
1094709003425329152	1243686411779346435	2020-03-27 23:48:41	Virginia
483306493	1255138953964818435	2020-04-28 14:17:00	New York
951407177041813506	1267702835594002435	2020-06-02 06:21:23	New York
2182994245	1279995182990098435	2020-07-06 04:26:47	Maryland
2540605710	1286787272302567435	2020-07-24 22:16:07	Texas
340587532	1289566768134930435	2020-08-01 14:20:51	Texas
810007066127388672	1293768540634386435	2020-08-13 04:37:11	New York
1208219315994009600	1284997160384319495	2020-07-19 23:42:51	Ohio
82645452	1285575672480575495	2020-07-21 14:01:39	New York
28193630	1253254831885766661	2020-04-23 09:30:10	California
628078952	1270438299174342661	2020-06-09 19:31:08	Texas
2595008940	1240283052938530819	2020-03-18 14:24:57	New York
33685789	1241207246413090819	2020-03-21 03:37:22	Florida
807757880459829248	1242645695993122819	2020-03-25 02:53:15	Colorado
25635056	1244015106196770819	2020-03-28 21:34:48	Arizona
344583073	1249921902744866819	2020-04-14 04:46:18	New Jersey
304063930	1259235511538978819	2020-05-09 21:35:16	Pennsylvania
1476284540	1276203877042466819	2020-06-25 17:21:29	Tennessee
3723141436	1287500796280610819	2020-07-26 21:31:25	Texas
1057113805	1255905610165616644	2020-04-30 17:03:25	Florida
14307494	1258898918009712644	2020-05-08 23:17:45	New York
2257466012	1285326983396720644	2020-07-20 21:33:27	South Carolina
21328751	1296168010382704644	2020-08-19 19:31:49	Oklahoma
2950845187	1235070521777111043	2020-03-04 05:12:13	Washington
2653731644	1264975574361047043	2020-05-25 17:44:13	Massachusetts
1263277195012853760	1267275477745623043	2020-06-01 02:03:13	New York
3639423553	1279556154864087043	2020-07-04 23:22:14	Texas
69164933	1283038198826967043	2020-07-14 13:58:38	Florida
1062010357	1255149192537796615	2020-04-28 14:57:41	California
1039990731514040321	1270136409697988615	2020-06-08 23:31:32	Texas
2722966718	1288597101946052615	2020-07-29 22:07:44	Florida
4680273140	1235187763001069579	2020-03-04 12:58:06	Indiana
1074780816864149505	1249518877807128579	2020-04-13 02:04:50	Texas
1114991441380610048	1255602475484184579	2020-04-29 20:58:52	Florida
235773377	1257012835693080579	2020-05-03 18:23:08	North Carolina
804148097123307520	1272565545439768579	2020-06-15 16:24:03	Georgia
2500445755	1276874317410840579	2020-06-27 13:45:35	Michigan
21907184	1253108193770844167	2020-04-22 23:47:29	Georgia
246315317	1254534967016796167	2020-04-26 22:16:58	New York
899333872940449792	1268081934774620167	2020-06-03 07:27:47	California
834311390	1234803073945686017	2020-03-03 11:29:29	Ohio
1115143643592056837	1235412472745558017	2020-03-05 03:51:01	New Jersey
1158906267080880128	1236181376207958017	2020-03-07 06:46:21	California
1062086475276144641	1236619676781654017	2020-03-08 11:48:00	California
167100622	1237957503826006017	2020-03-12 04:24:03	Utah
376493876	1238662524079190017	2020-03-14 03:05:33	Oregon
1042791385080971264	1238914564537942017	2020-03-14 19:47:04	West Virginia
2648927895	1241870839542358017	2020-03-22 23:34:15	Indiana
2479391438	1242605341805654017	2020-03-25 00:12:54	Nevada
371441605	1242843225964118017	2020-03-25 15:58:10	Massachusetts
704009067245645826	1248264574110806017	2020-04-09 15:00:40	California
37127867	1248847810381910017	2020-04-11 05:38:15	Texas
801572311891591168	1252744275349078017	2020-04-21 23:41:24	Louisiana
1232005795291652096	1253242714621014017	2020-04-23 08:42:01	California
175602290	1256269378993238017	2020-05-01 17:08:54	New York
3131873155	1256767590984278017	2020-05-03 02:08:37	Georgia
714417446715654144	1260371495651627017	2020-05-13 00:49:15	Florida
1093680556552859648	1260845591791190017	2020-05-14 08:13:09	District of Columbia
237020785	1266701342325846017	2020-05-30 12:01:48	New York
1148819823855624192	1272684854975574017	2020-06-16 00:18:09	Kansas
910139042	1272918848379990017	2020-06-16 15:47:57	California
2412057432	1274881782110806017	2020-06-22 01:47:57	California
290732187	1276680224034390017	2020-06-27 00:54:19	Illinois
18375842	1277670379041878017	2020-06-29 18:28:50	Oregon
1049554504742555648	1281221333532246017	2020-07-09 13:39:04	California
506252114	1248705957292576775	2020-04-10 20:14:34	New York
1176847666594156549	1276551526375456775	2020-06-26 16:22:55	Florida
16874160	1286783953496608775	2020-07-24 22:02:56	Texas
34457118	1291454699393056775	2020-08-06 19:22:49	California
16564688	1258414450530496518	2020-05-07 15:12:39	Ohio
2597236746	1274484436990656518	2020-06-20 23:29:03	Texas
840406555	1281703185992896518	2020-07-10 21:33:47	Arkansas
2963049922	1235647813486145538	2020-03-05 19:26:10	Idaho
1204386000371208194	1235768637874753538	2020-03-06 03:26:17	California
337107367	1238659940576833538	2020-03-14 02:55:17	Louisiana
1146797272186966018	1239126834635329538	2020-03-15 09:50:33	Indiana
47246956	1253104704646721538	2020-04-22 23:33:37	Massachusetts
526863194	1259273052011073538	2020-05-10 00:04:26	California
915525386	1259294734662721538	2020-05-10 01:30:35	Pennsylvania
24628372	1265040357793857538	2020-05-25 22:01:39	Illinois
228253473	1276831836103233538	2020-06-27 10:56:46	Texas
1778924214	1293248880780353538	2020-08-11 18:12:15	California
2799628482	1296140415427649538	2020-08-19 17:42:10	Alabama
256148562	1234690202821545988	2020-03-03 04:00:58	Arizona
1032444688756862976	1291750807725993988	2020-08-07 14:59:26	Nebraska
807879006	1234831070358593536	2020-03-03 13:20:43	Florida
1222154946390450177	1234843434793537536	2020-03-03 14:09:51	Maryland
1027738844089724928	1235314481565249536	2020-03-04 21:21:38	Wisconsin
20004366	1235641288453697536	2020-03-05 19:00:14	District of Columbia
634915570	1237116692846657536	2020-03-09 20:42:58	California
740320941599772678	1237932237154369536	2020-03-12 02:43:39	Massachusetts
549997073	1238070951134273536	2020-03-12 11:54:51	Iowa
1061448321292656641	1238995652807233536	2020-03-15 01:09:17	Nevada
532592728	1239326428727873536	2020-03-15 23:03:40	California
935939406	1239539859263553536	2020-03-16 13:11:46	Minnesota
1104381016448421888	1242030076595777536	2020-03-23 10:07:00	New York
876966002168389632	1242997094639681536	2020-03-26 02:09:35	Nebraska
797522872323502082	1243040203104833536	2020-03-26 05:00:53	Oklahoma
2509021242	1244124150500929536	2020-03-29 04:48:06	Florida
304550973	1244969835152449536	2020-03-31 12:48:33	Illinois
2366143297	1245504797022785536	2020-04-02 00:14:18	New York
391811027	1248006062331969536	2020-04-08 21:53:26	Colorado
1104221559961468933	1248164771628609536	2020-04-09 08:24:05	California
255358091	1248237006645313536	2020-04-09 13:11:08	South Carolina
909103999277608960	1248328037927489536	2020-04-09 19:12:51	Oregon
121633703	1250507885689409536	2020-04-15 19:34:47	Pennsylvania
1101803176926285825	1250868384536854536	2020-04-16 19:27:17	Georgia
838953456	1252453010317377536	2020-04-21 04:24:01	Utah
993254669345488896	1252961367826497536	2020-04-22 14:04:03	Texas
937550405680160768	1255488067428929536	2020-04-29 13:24:15	New Mexico
1135023956	1256393600428097536	2020-05-02 01:22:31	Louisiana
3091435869	1256724712857665536	2020-05-02 23:18:15	Illinois
743669091018248193	1257161573732417536	2020-05-04 04:14:10	Florida
133133575	1257470538777153536	2020-05-05 00:41:53	Colorado
236243176	1257900770776641536	2020-05-06 05:11:29	California
1108498464978149376	1259182334504513536	2020-05-09 18:03:57	New Jersey
263555556	1260365568990785536	2020-05-13 00:25:42	California
1186028944799043585	1260523681790529536	2020-05-13 10:53:59	California
67687091	1260981427048513536	2020-05-14 17:12:54	Illinois
354473755	1262344265717313536	2020-05-18 11:28:20	Nevada
4322065997	1271602543144001536	2020-06-13 00:37:26	California
374459897	1272488608537153536	2020-06-15 11:18:20	Florida
25377457	1276602923556929536	2020-06-26 19:47:09	Texas
205935485	1276719573069377536	2020-06-27 03:30:41	Florida
233628760	1277181088960577536	2020-06-28 10:04:35	New York
2534850071	1280165490229313536	2020-07-06 15:43:31	California
1112399074202972170	1281173525307457536	2020-07-09 10:29:06	North Carolina
1023211161804840960	1281322761596608536	2020-07-09 20:22:06	Tennessee
835882541525663745	1281434259497025536	2020-07-10 03:45:10	Florida
73177514	1282798129218113536	2020-07-13 22:04:41	California
75172757	1283842808973889536	2020-07-16 19:15:52	Arizona
165521111	1284288680081985536	2020-07-18 00:47:36	Florida
45029757	1286102531379265536	2020-07-23 00:55:12	Alabama
3312293286	1286394226180161536	2020-07-23 20:14:18	California
1107807752	1287465111620161536	2020-07-26 19:09:37	Utah
786906434608955393	1289849022568513536	2020-08-02 09:02:25	Massachusetts
22547888	1291094221160513536	2020-08-05 19:30:24	California
743515153912651776	1293910890371137536	2020-08-13 14:02:50	Oklahoma
713586559300288512	1294296911650881536	2020-08-14 15:36:45	Ohio
2730183642	1239473291708030979	2020-03-16 08:47:15	New York
2238567052	1250297520556670979	2020-04-15 05:38:52	Maryland
2471033924	1263580344541822979	2020-05-21 21:20:04	Minnesota
331051707	1266003524153982979	2020-05-28 13:48:56	New York
825253610	1285713127959678979	2020-07-21 23:07:51	Florida
251463309	1235425648870436865	2020-03-05 04:43:22	Indiana
302965238	1237194120696868865	2020-03-10 01:50:38	New York
6356472	1238448929357860865	2020-03-13 12:56:48	New York
231447633	1244737885615652865	2020-03-30 21:26:52	New York
1219418475157954561	1245308000627236865	2020-04-01 11:12:18	Missouri
1226221876629782529	1253354689866788865	2020-04-23 16:06:58	California
17469797	1260365531275812865	2020-05-13 00:25:33	New York
430277633	1261741612629028865	2020-05-16 19:33:37	District of Columbia
991102964507951104	1267513392790564865	2020-06-01 17:48:36	California
771405290591879168	1268168359851556865	2020-06-03 13:11:13	Pennsylvania
1158110946331639808	1272159470207012865	2020-06-14 13:30:27	South Carolina
503028290	1272699522024484865	2020-06-16 01:16:26	Nevada
71618719	1273295694271524865	2020-06-17 16:45:24	Florida
893666125	1273820001561124865	2020-06-19 03:28:49	Florida
1023211161804840960	1281047850718244865	2020-07-09 02:09:42	Tennessee
349456751	1281757572924452865	2020-07-11 01:09:53	Indiana
35881295	1281972903282724865	2020-07-11 15:25:32	Illinois
3088719922	1282371684906020865	2020-07-12 17:50:09	Florida
4507105966	1282810040836132865	2020-07-13 22:52:01	Indiana
971874721917628417	1289931488067108865	2020-08-02 14:30:07	Florida
1148554446227595265	1292920315643940865	2020-08-10 20:26:39	California
68130605	1295149047351844865	2020-08-17 00:02:50	Texas
2471952571	1234526480228651011	2020-03-02 17:10:23	Texas
2970220726	1236480949849899011	2020-03-08 02:36:45	Wisconsin
1220072874582691840	1259578067955200011	2020-05-10 20:16:27	Michigan
19149703	1270279752943915011	2020-06-09 09:01:08	Utah
181168487	1282677631729664011	2020-07-13 14:05:53	Georgia
2874747433	1234654489484746752	2020-03-03 01:39:03	District of Columbia
816293194451161088	1237446830742474752	2020-03-10 18:34:49	Louisiana
61231821	1238293073056202752	2020-03-13 02:37:29	New Jersey
250876536	1239046429722570752	2020-03-15 04:31:03	Colorado
3393072453	1239050050036170752	2020-03-15 04:45:27	Florida
15672234	1240766118827978752	2020-03-19 22:24:29	California
17951530	1241362502677450752	2020-03-21 13:54:18	California
896543823580585984	1241602991607754752	2020-03-22 05:49:55	Pennsylvania
4165368627	1243061339184074752	2020-03-26 06:24:52	Michigan
722903688977604608	1243062063922122752	2020-03-26 06:27:45	Texas
23124635	1243895983811018752	2020-03-28 13:41:27	Oklahoma
43639053	1244685209590730752	2020-03-30 17:57:33	Wisconsin
4730015778	1245174358101962752	2020-04-01 02:21:15	Louisiana
1115764759473926144	1245811682070474752	2020-04-02 20:33:45	Missouri
402907688	1246019383832522752	2020-04-03 10:19:05	New York
85832625	1248271977107914752	2020-04-09 15:30:05	Tennessee
2302080276	1248281484860874752	2020-04-09 16:07:52	California
732390683210829824	1248745295489482752	2020-04-10 22:50:53	North Carolina
739706341405511680	1248800518241226752	2020-04-11 02:30:19	Tennessee
823786681752961026	1249968871118794752	2020-04-14 07:52:56	California
350604102	1253173379034570752	2020-04-23 04:06:31	New Mexico
310471542	1253265140335562752	2020-04-23 10:11:08	Louisiana
760889396816121856	1253543462873546752	2020-04-24 04:37:05	Ohio
907018522949234688	1255193895828426752	2020-04-28 17:55:19	Maryland
826140260	1256800333134794752	2020-05-03 04:18:44	Wisconsin
966876277	1257150991520202752	2020-05-04 03:32:07	South Carolina
1060647230250668032	1257917262025162752	2020-05-06 06:17:00	Florida
374085184	1260927816608202752	2020-05-14 13:39:53	Ohio
232335837	1264322895981002752	2020-05-23 22:30:43	North Carolina
967037960574160896	1265309642697162752	2020-05-26 15:51:41	New York
1270398704122462216	1270861993717706752	2020-06-10 23:34:45	Massachusetts
851126188697239552	1270959885254090752	2020-06-11 06:03:44	Texas
29270341	1276742651128266752	2020-06-27 05:02:23	Georgia
744672704066789378	1278894735843786752	2020-07-03 03:34:00	Oklahoma
783859732805066752	1280018678226890752	2020-07-06 06:00:09	California
1405885417	1280309211847626752	2020-07-07 01:14:37	Maryland
1185272857627987968	1280613773154250752	2020-07-07 21:24:50	California
27926886	1280688855251914752	2020-07-08 02:23:11	Texas
2426272844	1282135220813258752	2020-07-12 02:10:32	Florida
3024854605	1287239468194250752	2020-07-26 04:12:59	California
15944321	1291748387323338752	2020-08-07 14:49:49	New York
44551106	1295530193495498752	2020-08-18 01:17:22	New York
61495406	1296622046127050752	2020-08-21 01:36:00	District of Columbia
769419320992604160	1242227933995053063	2020-03-23 23:13:13	Wisconsin
29146802	1243426977165357063	2020-03-27 06:37:47	California
1123030950093500421	1295885745786413063	2020-08-19 00:50:12	New York
2736082045	1238328641508880386	2020-03-13 04:58:49	California
825831072822759424	1238661169608421386	2020-03-14 03:00:10	California
616258801	1239214150892560386	2020-03-15 15:37:31	Georgia
1226880125280583681	1239610626344976386	2020-03-16 17:52:58	South Carolina
20714339	1240459485778448386	2020-03-19 02:06:02	Florida
182882425	1241704045045264386	2020-03-22 12:31:28	New York
396996815	1250136629957648386	2020-04-14 18:59:33	Washington
867898420182253568	1270820516421648386	2020-06-10 20:49:56	Alabama
17503325	1271145195921424386	2020-06-11 18:20:06	Iowa
1220991965572952064	1273098864409616386	2020-06-17 03:43:16	Arizona
106706408	1279312711503888386	2020-07-04 07:14:53	California
1267606902	1280407945021456386	2020-07-07 07:46:57	Texas
878709084517793792	1282062004392464386	2020-07-11 21:19:36	Texas
3296039808	1285597517317648386	2020-07-21 15:28:28	Florida
398283118	1288097216792592386	2020-07-28 13:01:22	Ohio
3752305049	1290441593590288386	2020-08-04 00:17:05	Ohio
1050803555701932033	1235299262956744705	2020-03-04 20:21:09	California
3040130061	1235354153905352705	2020-03-04 23:59:16	Washington
842396062203695105	1236060558752968705	2020-03-06 22:46:16	Georgia
4871544759	1236286411059400705	2020-03-07 13:43:44	Georgia
3607972153	1236866419758792705	2020-03-09 04:08:28	California
720697594209570816	1237949682233544705	2020-03-12 03:52:58	North Carolina
377744470	1239298942711496705	2020-03-15 21:14:27	Illinois
23918532	1240290946241224705	2020-03-18 14:56:19	California
23370833	1240985916438728705	2020-03-20 12:57:53	Michigan
2405287574	1241688903792328705	2020-03-22 11:31:18	New York
733707371470585858	1241821636237512705	2020-03-22 20:18:44	District of Columbia
2481505710	1241917286786760705	2020-03-23 02:38:49	Texas
2917670014	1242545417692360705	2020-03-24 20:14:47	Connecticut
555681543	1248775738851016705	2020-04-11 00:51:51	New York
1229995059455508480	1251028369489096705	2020-04-17 06:03:00	California
1191323712	1251253334876360705	2020-04-17 20:56:56	California
772279978226429952	1256302475289800705	2020-05-01 19:20:25	Illinois
1185605233264807941	1258043280555720705	2020-05-06 14:37:46	Michigan
2612166312	1260190104888520705	2020-05-12 12:48:28	Wisconsin
19149703	1262463439655624705	2020-05-18 19:21:54	Utah
747826149229625346	1266460601523400705	2020-05-29 20:05:11	California
21469731	1270138350872264705	2020-06-08 23:39:15	District of Columbia
1267606902	1276378439231176705	2020-06-26 04:55:08	Texas
1028709345247277057	1278342221276872705	2020-07-01 14:58:30	Oklahoma
547315161	1278503134164168705	2020-07-02 01:37:55	California
6310522	1281413951486664705	2020-07-10 02:24:28	Georgia
1367875536	1281954941666504705	2020-07-11 14:14:10	Michigan
2934080457	1289761531249352705	2020-08-02 03:14:46	Kentucky
3062920144	1290371823885000705	2020-08-03 19:39:51	District of Columbia
20408003	1290446330515656705	2020-08-04 00:35:55	Texas
1188250627316604928	1292058438940360705	2020-08-08 11:21:51	Texas
32794272	1293742496250568705	2020-08-13 02:53:42	Missouri
392449559	1236655747666149378	2020-03-08 14:11:20	Texas
287375648	1240237930217701378	2020-03-18 11:25:39	Massachusetts
886827777734856704	1240406209452261378	2020-03-18 22:34:20	Arizona
964189866983489536	1240876634359525378	2020-03-20 05:43:38	California
1175836771646672896	1241548281324474378	2020-03-22 02:12:31	Georgia
45068933	1242223022410469378	2020-03-23 22:53:42	Texas
979677363175768064	1245433075091173378	2020-04-01 19:29:18	Arizona
18006996	1247730982947557378	2020-04-08 03:40:22	Ohio
2696945625	1270552573435621378	2020-06-10 03:05:13	New York
1703247391	1276209637809893378	2020-06-25 17:44:23	New York
1574114838	1280319712493285378	2020-07-07 01:56:21	Wisconsin
82219148	1287583624615866378	2020-07-27 03:00:32	New York
21875756	1291850740739301378	2020-08-07 21:36:32	Texas
334666522	1234316521079484417	2020-03-02 03:16:05	New York
1109025792850161664	1235425106916028417	2020-03-05 04:41:13	California
31656600	1235654563589308417	2020-03-05 19:52:59	Utah
282611876	1235690219250364417	2020-03-05 22:14:40	Pennsylvania
1035174770134921217	1235754215504572417	2020-03-06 02:28:58	Massachusetts
756459439	1236077794678972417	2020-03-06 23:54:46	Oklahoma
540334905	1237045118072508417	2020-03-09 15:58:33	Iowa
3015264591	1238460497273532417	2020-03-13 13:42:46	Ohio
1312575972	1239588060632764417	2020-03-16 16:23:18	California
230044799	1242601143743676417	2020-03-24 23:56:13	Florida
898793756	1243801293518524417	2020-03-28 07:25:11	Iowa
236138137	1244292861753020417	2020-03-29 15:58:30	New York
19168114	1245437243302588417	2020-04-01 19:45:52	Missouri
2321149331	1248751272251068417	2020-04-10 23:14:38	Ohio
1147414709508825089	1250389467392700417	2020-04-15 11:44:14	New York
548781137	1250865726191292417	2020-04-16 19:16:43	Ohio
118492640	1252105266109116417	2020-04-20 05:22:13	California
3082454228	1259337291673276417	2020-05-10 04:19:42	Illinois
899928972246503424	1259796540916412417	2020-05-11 10:44:35	New York
1146945467437031425	1262596917533372417	2020-05-19 04:12:17	California
1508086512	1265799037988540417	2020-05-28 00:16:22	Ohio
1230112404	1267548849914044417	2020-06-01 20:09:30	California
1080587263132733442	1271871543149244417	2020-06-13 18:26:20	Texas
734819921188753412	1276231723655868417	2020-06-25 19:12:08	New York
1018225893121187840	1281518161809084417	2020-07-10 09:18:33	Michigan
2691016525	1284445375919804417	2020-07-18 11:10:16	Georgia
1197027277705494528	1286144454525628417	2020-07-23 03:41:48	New York
1239954310592638977	1287469325012668417	2020-07-26 19:26:21	Louisiana
435984197	1235597998484226049	2020-03-05 16:08:13	Wisconsin
459567858	1238973121136386049	2020-03-14 23:39:45	New York
1700725878	1240465303336706049	2020-03-19 02:29:09	California
216236282	1241913701520642049	2020-03-23 02:24:34	California
14874668	1241931988749058049	2020-03-23 03:37:14	California
139908320	1243091562499842049	2020-03-26 08:24:58	New York
898608568974422016	1243574041631490049	2020-03-27 16:22:10	Missouri
35070768	1244917804970754049	2020-03-31 09:21:48	District of Columbia
1129913455786450945	1245175045355266049	2020-04-01 02:23:59	California
2937847023	1247938038891778049	2020-04-08 17:23:08	New York
256374866	1252347326472962049	2020-04-20 21:24:04	New York
433836439	1255875479447298049	2020-04-30 15:03:41	California
344633710	1257873423159554049	2020-05-06 03:22:48	Ohio
876998402915016705	1261318586716418049	2020-05-15 15:32:39	Nevada
2252653123	1262863448951554049	2020-05-19 21:51:23	Colorado
1163237185254023168	1265137748060418049	2020-05-26 04:28:38	Indiana
27566422	1270016571419906049	2020-06-08 15:35:21	New York
344339772	1270821122423042049	2020-06-10 20:52:20	Texas
3058491714	1273741901452247049	2020-06-18 22:18:28	Georgia
26390752	1274866097314050049	2020-06-22 00:45:38	Missouri
1053450312567136256	1281004419035906049	2020-07-08 23:17:08	Alabama
5618162	1281188858835714049	2020-07-09 11:30:01	Michigan
4827955592	1284007547972866049	2020-07-17 06:10:29	Georgia
2257466012	1285828034684162049	2020-07-22 06:44:27	South Carolina
1170851114125856769	1286305717675266049	2020-07-23 14:22:36	Pennsylvania
286906609	1290107818909954049	2020-08-03 02:10:47	Florida
79252289	1291775532674306049	2020-08-07 16:37:41	Minnesota
561249724	1235621058536853505	2020-03-05 17:39:51	California
3145330534	1236022416066965505	2020-03-06 20:14:42	Mississippi
3015908321	1240811257831317505	2020-03-20 01:23:51	Pennsylvania
3063753323	1241622453220245505	2020-03-22 07:07:15	New Jersey
2398278546	1242719951938453505	2020-03-25 07:48:19	California
706315757265641472	1248839227871125505	2020-04-11 05:04:08	Nevada
2983121282	1250434404628885505	2020-04-15 14:42:48	Pennsylvania
1235754443389505537	1253314998413205505	2020-04-23 13:29:15	District of Columbia
3199883021	1253937006922645505	2020-04-25 06:40:54	South Carolina
2770282310	1254503886406037505	2020-04-26 20:13:28	Colorado
1226531268957003776	1266142912817045505	2020-05-28 23:02:48	Illinois
18124353	1270740104882069505	2020-06-10 15:30:24	Oklahoma
39979576	1270939839253397505	2020-06-11 04:44:05	California
1056395838	1274155320584085505	2020-06-20 01:41:15	Indiana
1183741425609007104	1275454171525738505	2020-06-23 15:42:25	Florida
951168229648449536	1275851812327829505	2020-06-24 18:02:30	Colorado
1908205098	1275948966715285505	2020-06-25 00:28:34	Texas
1000541656138076160	1283103715663253505	2020-07-14 18:18:59	North Carolina
822524256	1285428184150933505	2020-07-21 04:15:35	New Jersey
1231331158501150720	1285800118608789505	2020-07-22 04:53:31	District of Columbia
22873682	1291580431310229505	2020-08-07 03:42:25	Pennsylvania
15766371	1292776684253589505	2020-08-10 10:55:54	New Jersey
47316809	1234191052598317056	2020-03-01 18:57:31	New Jersey
848756045153488897	1234324079928365056	2020-03-02 03:46:07	North Carolina
258566916	1234433693999149056	2020-03-02 11:01:41	Vermont
1337743988	1235701969135661056	2020-03-05 23:01:22	Nevada
1110305059999350784	1236134365702189056	2020-03-07 03:39:33	Utah
974393095650496512	1236264214337069056	2020-03-07 12:15:32	New York
986708862144339969	1236536843950125056	2020-03-08 06:18:51	Georgia
366368285	1236763999171117056	2020-03-08 21:21:30	New York
28833473	1238844884171309056	2020-03-14 15:10:11	Alabama
872626039419285504	1239423073935405056	2020-03-16 05:27:42	Georgia
1171782190549458950	1240075258834477056	2020-03-18 00:39:15	Oregon
2279306292	1240681250077229056	2020-03-19 16:47:15	Texas
424551413	1240853485857325056	2020-03-20 04:11:39	California
309737564	1240854924939821056	2020-03-20 04:17:22	California
4250695334	1241797149899309056	2020-03-22 18:41:26	Kansas
1413400514	1242916148699693056	2020-03-25 20:47:56	Maryland
23492179	1243746386316845056	2020-03-28 03:47:00	California
157044015	1245870721282093056	2020-04-03 00:28:21	Nevada
77105681	1248008109173293056	2020-04-08 22:01:34	Washington
3323991944	1249921459075629056	2020-04-14 04:44:32	Nevada
1118921888250699777	1250236019250733056	2020-04-15 01:34:29	Connecticut
67635390	1252985809021485056	2020-04-22 15:41:10	California
1073017719027630080	1253034282152493056	2020-04-22 18:53:47	Texas
15458212	1253216685416493056	2020-04-23 06:58:36	New York
14307494	1253817301037613056	2020-04-24 22:45:14	New York
246315317	1254535252128813056	2020-04-26 22:18:06	New York
19277857	1256968925264429056	2020-05-03 15:28:39	New York
1043680452	1257248551886893056	2020-05-04 09:59:47	Virginia
263024694	1257280654309421056	2020-05-04 12:07:21	California
125414719	1257408857690669056	2020-05-04 20:36:47	Georgia
814078857980604416	1257895466374701056	2020-05-06 04:50:24	Florida
1238102209323122695	1259265097672749056	2020-05-09 23:32:49	California
16563141	1259847524774445056	2020-05-11 14:07:11	Illinois
50903660	1259872562995245056	2020-05-11 15:46:40	Pennsylvania
241390680	1262926548488749056	2020-05-20 02:02:07	New Jersey
48099638	1265140260893229056	2020-05-26 04:38:38	Illinois
1090134193605132288	1265389608528941056	2020-05-26 21:09:27	Texas
781134962183573504	1265901109513773056	2020-05-28 07:01:58	Florida
143501258	1267649691245613056	2020-06-02 02:50:12	California
1920401	1268921833316909056	2020-06-05 15:05:15	Colorado
50317699	1271156648971821056	2020-06-11 19:05:36	Texas
69422734	1272957105109037056	2020-06-16 18:19:58	Arizona
77342316	1275386173423149056	2020-06-23 11:12:13	Minnesota
377154212	1275660922305069056	2020-06-24 05:23:59	Pennsylvania
60941634	1278123081563693056	2020-07-01 00:27:43	California
31478929	1278271193091629056	2020-07-01 10:16:16	New York
852085554	1279040488977453056	2020-07-03 13:13:10	Maryland
3871196908	1279102233414701056	2020-07-03 17:18:31	Massachusetts
1812456984	1279933787527213056	2020-07-06 00:22:49	Arizona
1243366631620952064	1281179814771245056	2020-07-09 10:54:05	Texas
986764675852488704	1281579056480301056	2020-07-10 13:20:32	New Jersey
1282029387974664192	1282102946935853056	2020-07-12 00:02:17	New Jersey
2995974226	1282710783399469056	2020-07-13 16:17:37	Tennessee
484170176	1282772601656365056	2020-07-13 20:23:15	California
64097093	1285494230073389056	2020-07-21 08:38:02	Virginia
1197027277705494528	1286066889781805056	2020-07-22 22:33:35	New York
755758610525937664	1293153933989421056	2020-08-11 11:54:58	New York
3362765434	1293952695099949056	2020-08-13 16:48:57	Maine
913020795777101825	1295229284919853056	2020-08-17 05:21:40	Pennsylvania
3145330534	1236114175577010181	2020-03-07 02:19:20	Mississippi
2653984555	1240994376957874181	2020-03-20 13:31:30	Utah
1152214218	1250747699806130181	2020-04-16 11:27:44	California
2506094394	1278568179980210181	2020-07-02 05:56:23	Texas
421849029	1257132413068738563	2020-05-04 02:18:18	Pennsylvania
137227478	1237173187567378434	2020-03-10 00:27:28	Virginia
13956652	1237504386051346434	2020-03-10 22:23:32	North Carolina
956658357116506113	1237826000207122434	2020-03-11 19:41:30	New York
734640052396011521	1237882244976402434	2020-03-11 23:25:00	Texas
794227	1238426804760850434	2020-03-13 11:28:53	New York
882070087209029633	1240663320576786434	2020-03-19 15:36:00	Massachusetts
863172476221743105	1241893203906834434	2020-03-23 01:03:07	District of Columbia
817654952	1242047839372562434	2020-03-23 11:17:35	Alabama
1147414709508825089	1250384929554194434	2020-04-15 11:26:12	New York
428709051	1275562408774418434	2020-06-23 22:52:31	New Jersey
1021881371537670145	1278890954863378434	2020-07-03 03:18:58	Tennessee
14262429	1281643622039826434	2020-07-10 17:37:05	California
362836048	1283268914131218434	2020-07-15 05:15:25	New Jersey
275639373	1287965693019922434	2020-07-28 04:18:45	Tennessee
1179805187315101696	1294402745370386434	2020-08-14 22:37:17	California
3070712417	1296262396789522434	2020-08-20 01:46:53	Florida
54115824	1248706163237101575	2020-04-10 20:15:23	Indiana
66776059	1276947085821165575	2020-06-27 18:34:44	Pennsylvania
957806239177732096	1238588952493383686	2020-03-13 22:13:12	Texas
272730199	1237170212652363778	2020-03-10 00:15:38	Ohio
795976590471598080	1240179969134923778	2020-03-18 07:35:20	New Jersey
803685202614747137	1244711071597899778	2020-03-30 19:40:19	Illinois
184080033	1249487330848587778	2020-04-12 23:59:28	Washington
704410099033493504	1250239353319755778	2020-04-15 01:47:44	Texas
1015641961481424897	1252440353124171778	2020-04-21 03:33:44	California
1071585991	1257770058865995778	2020-05-05 20:32:04	California
1058840322963193856	1259681171396427778	2020-05-11 03:06:09	California
164381786	1264698817460555778	2020-05-24 23:24:29	Illinois
1173290237457588226	1266429400683339778	2020-05-29 18:01:12	New York
1659780007	1276193365835595778	2020-06-25 16:39:43	Florida
99251388	1276239701842763778	2020-06-25 19:43:50	Texas
5618162	1278130172454219778	2020-07-01 00:55:54	Michigan
1018225893121187840	1278519952992075778	2020-07-02 02:44:45	Michigan
758771551466512384	1278888400163147778	2020-07-03 03:08:49	Texas
23892889	1285539665580363778	2020-07-21 11:38:35	Missouri
3194702623	1288865336561995778	2020-07-30 15:53:36	Texas
1195159121709940736	1241799309114441731	2020-03-22 18:50:01	Illinois
355346297	1243176631562313731	2020-03-26 14:03:00	Hawaii
1153887352034512896	1244425283995721731	2020-03-30 00:44:42	Colorado
20897281	1245169696556617731	2020-04-01 02:02:44	District of Columbia
1220991965572952064	1273113652497993731	2020-06-17 04:42:02	Arizona
866726061786238976	1278420777310793731	2020-07-01 20:10:39	Florida
1177589535439491074	1278918677262409731	2020-07-03 05:09:08	Pennsylvania
1342464260	1252383594468630532	2020-04-20 23:48:11	Florida
952974047150854144	1260244773920747532	2020-05-12 16:25:42	Maryland
1272026535587975168	1274464705264918532	2020-06-20 22:10:38	Texas
63162103	1242981780875104260	2020-03-26 01:08:44	Maryland
71099184	1282399216309088260	2020-07-12 19:39:33	Wisconsin
988484820207452160	1245816215815090178	2020-04-02 20:51:46	California
1044167788112367616	1248434828724146178	2020-04-10 02:17:12	Pennsylvania
2533193567	1250134972242866178	2020-04-14 18:52:58	Oregon
786010951925370881	1250582321100722178	2020-04-16 00:30:34	Virginia
1066369337160798208	1253476563246514178	2020-04-24 00:11:15	Illinois
879759021741400064	1253769195269042178	2020-04-24 19:34:04	Ohio
318071719	1254224239877554178	2020-04-26 01:42:15	Maryland
306622738	1256627418057650178	2020-05-02 16:51:38	Maryland
739725572	1257808297853362178	2020-05-05 23:04:01	Texas
338616070	1258502601416626178	2020-05-07 21:02:56	Colorado
1220511842	1263288801805447178	2020-05-21 02:01:35	New York
14174500	1269314069992882178	2020-06-06 17:03:51	Oregon
19838119	1281031732591026178	2020-07-09 01:05:40	New Jersey
1290371106	1282194356900786178	2020-07-12 06:05:31	California
2933977641	1283515317680050178	2020-07-15 21:34:32	Wisconsin
3237386244	1290280848441266178	2020-08-03 13:38:21	Oklahoma
200846651	1295093823480242178	2020-08-16 20:23:23	District of Columbia
767121795602321408	1240787786346762244	2020-03-19 23:50:35	Michigan
215391643	1251361020091658244	2020-04-18 04:04:51	California
153944899	1261021367316746244	2020-05-14 19:51:37	Texas
285823842	1267192500990730244	2020-05-31 20:33:30	California
397043682	1249778357337837572	2020-04-13 19:15:54	Texas
344127966	1244324084164579342	2020-03-29 18:02:34	Texas
3109760511	1249656902536974342	2020-04-13 11:13:17	Nevada
1596690846	1253118584202510342	2020-04-23 00:28:46	California
863988945532538881	1280174219502862342	2020-07-06 16:18:13	California
35645028	1235698829258665984	2020-03-05 22:48:53	Washington
32215718	1236396165765033984	2020-03-07 20:59:51	California
1231038058797191169	1236423661210537984	2020-03-07 22:49:07	Illinois
1234329662	1236831820685225984	2020-03-09 01:50:59	Texas
3225565596	1236958151527849984	2020-03-09 10:12:59	Wisconsin
3137959013	1238639192093097984	2020-03-14 01:32:50	New York
788053303	1239099269426089984	2020-03-15 08:01:01	Illinois
17277447	1242195449550761984	2020-03-23 21:04:08	California
3639423553	1242665240996777984	2020-03-25 04:10:55	Texas
230683506	1243097653384105984	2020-03-26 08:49:10	Nevada
1077734172658200577	1243358253355945984	2020-03-27 02:04:42	Oklahoma
807023365953294336	1249037073077673984	2020-04-11 18:10:18	Tennessee
703795647380520960	1251714184598953984	2020-04-19 03:28:11	Utah
1020432287240990721	1251741074067881984	2020-04-19 05:15:02	Illinois
816709246024716292	1260389708682665984	2020-05-13 02:01:38	Texas
450876225	1262350812640169984	2020-05-18 11:54:21	Texas
3223019443	1265422079693737984	2020-05-26 23:18:28	Colorado
3128000656	1268219588203945984	2020-06-03 16:34:46	North Carolina
46847766	1271211021345193984	2020-06-11 22:41:40	Florida
226232567	1271981115591593984	2020-06-14 01:41:44	Louisiana
19266472	1273724828063657984	2020-06-18 21:10:38	Arizona
215859235	1276694521229737984	2020-06-27 01:51:08	Florida
3180827364	1278768771591593984	2020-07-02 19:13:28	Colorado
2196691320	1279034990504873984	2020-07-03 12:51:19	South Carolina
20222664	1280667360651689984	2020-07-08 00:57:47	Arizona
1154887155807936513	1281098150493609984	2020-07-09 05:29:35	District of Columbia
551043239	1281555565748137984	2020-07-10 11:47:11	Indiana
1194179111985369089	1284026119142825984	2020-07-17 07:24:17	California
2689817628	1284304915733417984	2020-07-18 01:52:07	Illinois
834911312	1285395750000553984	2020-07-21 02:06:42	California
1267351400620515330	1286208344470953984	2020-07-23 07:55:40	Arizona
2287560457	1286858160054185984	2020-07-25 02:57:48	Florida
722918518841147392	1288150538480041984	2020-07-28 16:33:15	Alaska
2649221384	1288562016479657984	2020-07-29 19:48:19	Oregon
473183642	1288731196726185984	2020-07-30 07:00:35	California
779641522249621505	1293235646174121984	2020-08-11 17:19:39	Texas
826872724488384512	1240747470738599941	2020-03-19 21:10:23	Ohio
2329233024	1250091742612860941	2020-04-14 16:01:11	Massachusetts
621713950	1264519817823911941	2020-05-24 11:33:12	California
27184103	1279915746127015941	2020-07-05 23:11:08	California
356561769	1240033395025027076	2020-03-17 21:52:54	Maine
14249125	1244761382140035076	2020-03-30 23:00:14	California
537791908	1257408832587907076	2020-05-04 20:36:41	New York
3128381208	1265345462627971076	2020-05-26 18:14:01	Maryland
3415836586	1235728766158110721	2020-03-06 00:47:51	Arizona
971106732335345664	1236182666938142721	2020-03-07 06:51:29	Minnesota
30278500	1238475982341918721	2020-03-13 14:44:18	Illinois
829446910091997184	1240350949782302721	2020-03-18 18:54:45	New York
958233434790531072	1242929469389598721	2020-03-25 21:40:52	California
1195429607874236416	1243168448512798721	2020-03-26 13:30:29	California
1580555101	1243187263804190721	2020-03-26 14:45:15	Texas
245272023	1245050651140382721	2020-03-31 18:09:41	Connecticut
277843035	1245942020897566721	2020-04-03 05:11:40	Hawaii
822541175303368708	1247749539626270721	2020-04-08 04:54:06	Idaho
971803895675654145	1251280727389470721	2020-04-17 22:45:47	Texas
3256418369	1251586287091486721	2020-04-18 18:59:58	Florida
24086949	1252250400146718721	2020-04-20 14:58:55	Texas
128649739	1263026695323422721	2020-05-20 08:40:04	Washington
1085378366	1267949846369054721	2020-06-02 22:42:55	Florida
1158473863	1270165192454942721	2020-06-09 01:25:55	Texas
726511233365585920	1271458462883614721	2020-06-12 15:04:54	Wisconsin
551770951	1271856155824926721	2020-06-13 17:25:12	Illinois
1009251036509409280	1274822387905822721	2020-06-21 21:51:56	Minnesota
146951553	1276463702510878721	2020-06-26 10:33:56	New York
3317254346	1276683441506078721	2020-06-27 01:07:06	Texas
62655568	1278421030047006721	2020-07-01 20:11:40	New Jersey
557328931	1280203742349086721	2020-07-06 18:15:31	Texas
16197172	1280224399887646721	2020-07-06 19:37:37	Pennsylvania
975184969	1284856014299422721	2020-07-19 14:21:59	Pennsylvania
4459547667	1289702999304990721	2020-08-01 23:22:11	Georgia
262409163	1290087050750750721	2020-08-03 00:48:16	California
205937934	1294434973861150721	2020-08-15 00:45:21	New Jersey
17352509	1244731782978822151	2020-03-30 21:02:37	Tennessee
1397114731	1279460193026310151	2020-07-04 17:00:55	Missouri
18681333	1296174427462406151	2020-08-19 19:57:19	Maryland
828123499	1296223456779014151	2020-08-19 23:12:09	Connecticut
284180909	1234673946487705602	2020-03-03 02:56:22	Florida
24125948	1236485501030297602	2020-03-08 02:54:50	California
17727620	1240026692929945602	2020-03-17 21:26:16	Louisiana
1244271021315809280	1244422906005913602	2020-03-30 00:35:15	Texas
585992230	1245016827672985602	2020-03-31 15:55:17	North Dakota
266060707	1249856690738073602	2020-04-14 00:27:10	New Jersey
284055770	1250195363593625602	2020-04-14 22:52:56	New York
967152935393288192	1251328596637081602	2020-04-18 01:56:00	New York
3439749357	1253396758132121602	2020-04-23 18:54:08	Illinois
819323117881409542	1263540666845593602	2020-05-21 18:42:25	New York
721741961661661184	1288624689380761602	2020-07-29 23:57:22	Georgia
1197962816097062914	1251483530204413956	2020-04-18 12:11:39	Texas
1049542687	1275854025603325956	2020-06-24 18:11:18	Washington
1042238522520940549	1251348143150641155	2020-04-18 03:13:40	New York
1395974906	1270324241305649155	2020-06-09 11:57:55	Florida
3821027293	1272466394433585155	2020-06-15 09:50:04	Missouri
38375136	1238878677645119490	2020-03-14 17:24:28	Illinois
912318849361596417	1239956680949055490	2020-03-17 16:48:04	New Jersey
219004773	1245065150765375490	2020-03-31 19:07:18	Florida
2424455760	1245607843094335490	2020-04-02 07:03:46	Colorado
477889169	1250925529064255490	2020-04-16 23:14:21	New York
25479410	1259999171467071490	2020-05-12 00:09:46	Hawaii
361937077	1275575138709311490	2020-06-23 23:43:06	New York
1113320360	1281962892540223490	2020-07-11 14:45:45	Maryland
216777374	1285899099934527490	2020-07-22 11:26:50	Maryland
972954719760146432	1290290830553407490	2020-08-03 14:18:01	Iowa
1208219315994009600	1290476799109951490	2020-08-04 02:36:59	Ohio
93655018	1245216354942279685	2020-04-01 05:08:08	New York
18269124	1234206979075313669	2020-03-01 20:00:48	New York
816293194451161088	1237223106948849669	2020-03-10 03:45:49	Louisiana
1084199173182971904	1257053303877361669	2020-05-03 21:03:57	Florida
825547443492249600	1295466545871814669	2020-08-17 21:04:27	Texas
512509738	1296641776955121669	2020-08-21 02:54:24	New York
14947030	1291747873072099335	2020-08-07 14:47:47	Florida
155065356	1241885352480116747	2020-03-23 00:31:55	Massachusetts
1063232155998932992	1242904790247583747	2020-03-25 20:02:48	Florida
1104381016448421888	1253301992388255747	2020-04-23 12:37:34	New York
1226638511677329411	1261899842898591747	2020-05-17 06:02:22	Michigan
1140984425947308038	1281586106039967747	2020-07-10 13:48:33	New York
292138238	1234550733086674944	2020-03-02 18:46:46	Illinois
939905149446868992	1235715997287378944	2020-03-05 23:57:06	Texas
4172673892	1236017262668242944	2020-03-06 19:54:14	New York
31452824	1236127379124178944	2020-03-07 03:11:47	Colorado
196268284	1238094594723794944	2020-03-12 13:28:48	Indiana
50874087	1238186802370002944	2020-03-12 19:35:12	Texas
189663491	1238491601875410944	2020-03-13 15:46:22	Ohio
799924784712728576	1240890563785682944	2020-03-20 06:38:59	Oregon
2629542433	1241856281457106944	2020-03-22 22:36:24	Georgia
755602032963129344	1244734610057170944	2020-03-30 21:13:51	Alabama
312912450	1245152090768338944	2020-04-01 00:52:46	North Carolina
280758370	1245793651042770944	2020-04-02 19:22:06	Arkansas
31031282	1249149410103250944	2020-04-12 01:36:42	Oklahoma
45456873	1250821165439954944	2020-04-16 16:19:39	Florida
318050600	1251342007584210944	2020-04-18 02:49:18	Arizona
1252400196320931840	1253856995184082944	2020-04-25 01:22:57	New Jersey
101856262	1254465819314130944	2020-04-26 17:42:12	New York
569320528	1254978242018258944	2020-04-28 03:38:23	New York
876858041836195840	1256786125806546944	2020-05-03 03:22:17	Maryland
14307494	1259534195497426944	2020-05-10 17:22:07	New York
608639467	1263289138721234944	2020-05-21 02:02:56	New Jersey
16027555	1263918710324178944	2020-05-22 19:44:37	New York
1064585946602061824	1264087292509138944	2020-05-23 06:54:30	New York
290062591	1264542058041298944	2020-05-24 13:01:35	Michigan
1206441880399073280	1273178602910162944	2020-06-17 09:00:08	Tennessee
1134999707325849600	1274550243913170944	2020-06-21 03:50:32	California
4842731669	1277134313902034944	2020-06-28 06:58:43	Georgia
895538487918817281	1277420879761362944	2020-06-29 01:57:25	Florida
1071168790078128129	1280979325681106944	2020-07-08 21:37:25	Florida
784595211225825280	1281449140187090944	2020-07-10 04:44:17	California
19654634	1281717881210834944	2020-07-10 22:32:10	Texas
74372698	1281748814253010944	2020-07-11 00:35:05	California
842555299374481408	1282078532697554944	2020-07-11 22:25:16	Florida
387212644	1282190319442898944	2020-07-12 05:49:28	Ohio
1245225595417399304	1283238640403922944	2020-07-15 03:15:07	California
3160461434	1284652426222546944	2020-07-19 00:53:00	Texas
28272593	1287296569881042944	2020-07-26 07:59:53	Texas
22857800	1287866233375698944	2020-07-27 21:43:32	Arkansas
2230493087	1289324323128274944	2020-07-31 22:17:27	Georgia
149578233	1289352700480466944	2020-08-01 00:10:13	Georgia
74256595	1291438243926482944	2020-08-06 18:17:25	Virginia
3302063326	1291526846744530944	2020-08-07 00:09:30	North Carolina
1202453585327480833	1292999336415186944	2020-08-11 01:40:39	South Carolina
16846971	1234587816715280390	2020-03-02 21:14:07	Idaho
352094180	1237859277198352390	2020-03-11 21:53:44	Ohio
1208219315994009600	1272734188001808390	2020-06-16 03:34:11	Oklahoma
743236960525836288	1277796330690064390	2020-06-30 02:49:20	Nevada
863947785636257792	1234637732489510914	2020-03-03 00:32:28	Washington
318099117	1244843737756454914	2020-03-31 04:27:29	North Carolina
1224577810334978048	1251704930689318914	2020-04-19 02:51:25	New York
1002985934	1261627607935782914	2020-05-16 12:00:36	Massachusetts
117595503	1271634873921318914	2020-06-13 02:45:54	California
63791311	1275658198792486914	2020-06-24 05:13:09	California
2775426038	1281627438603046914	2020-07-10 16:32:47	Arizona
1189399669962612736	1286079813644582914	2020-07-22 23:24:56	Texas
42518875	1290325207723302914	2020-08-03 16:34:37	Nevada
18164244	1292230097450278914	2020-08-08 22:43:58	Texas
1353453199	1239431643519021059	2020-03-16 06:01:45	California
1084305457970327554	1240757935434797059	2020-03-19 21:51:58	Louisiana
940945274406670336	1254931111064621059	2020-04-28 00:31:07	Maryland
14759107	1274382016100909059	2020-06-20 16:42:04	Florida
14065903	1275479686450221059	2020-06-23 17:23:49	Florida
721818273902235649	1276588629847085059	2020-06-26 18:50:21	Minnesota
16273834	1244149698367111171	2020-03-29 06:29:37	Utah
43797320	1255540684691591171	2020-04-29 16:53:20	Tennessee
1242130568512503812	1263219295200391171	2020-05-20 21:25:24	Pennsylvania
16813535	1273150622670471171	2020-06-17 07:08:57	California
40403710	1273685846080647171	2020-06-18 18:35:44	Arizona
29187560	1278869425626759171	2020-07-03 01:53:25	Ohio
2727330010	1286179668543111171	2020-07-23 06:01:43	North Carolina
266754300	1234546063408758785	2020-03-02 18:28:12	Florida
2218000892	1236322946521718785	2020-03-07 16:08:54	Virginia
14542850	1237439830130294785	2020-03-10 18:07:00	North Carolina
946389296134553602	1239982908082806785	2020-03-17 18:32:17	California
219109564	1240809353608822785	2020-03-20 01:16:17	Florida
776172204635594753	1240968636514422785	2020-03-20 11:49:13	Pennsylvania
1187601751727194112	1243395754636406785	2020-03-27 04:33:43	California
323428847	1243966095851126785	2020-03-28 18:20:03	Louisiana
856350881704538116	1244033509846646785	2020-03-28 22:47:56	Michigan
2864270616	1244354727472758785	2020-03-29 20:04:20	Florida
113076492	1245159169814134785	2020-04-01 01:20:54	New York
29355693	1251949970967670785	2020-04-19 19:05:07	Texas
30730659	1252691200697675785	2020-04-21 20:10:30	Georgia
4685999960	1252754908715126785	2020-04-22 00:23:39	Florida
562115874	1252867976170102785	2020-04-22 07:52:57	Kansas
1079447130564104192	1253865468185718785	2020-04-25 01:56:37	New Jersey
19223201	1257274754056310785	2020-05-04 11:43:55	Massachusetts
80213759	1261092967399542785	2020-05-15 00:36:08	Louisiana
773240678952398849	1262104067817590785	2020-05-17 19:33:53	Pennsylvania
1245050720547737603	1262404613359222785	2020-05-18 15:28:08	Georgia
857693601614094336	1270173519217782785	2020-06-09 01:59:00	Washington
61692733	1270854209597046785	2020-06-10 23:03:49	Maryland
1245905453160304646	1274189655731318785	2020-06-20 03:57:41	Florida
3171086732	1280989590657142785	2020-07-08 22:18:12	Connecticut
1265051859972009984	1281076754396790785	2020-07-09 04:04:34	Arizona
774684408762757120	1281989047381110785	2020-07-11 16:29:41	Minnesota
1020333116068540416	1284317073762422785	2020-07-18 02:40:26	California
381131407	1284995071809654785	2020-07-19 23:34:33	Pennsylvania
3139356546	1287548827692662785	2020-07-27 00:42:16	Tennessee
1142540066461487105	1289627412079222785	2020-08-01 18:21:49	Texas
333251229	1293305478475382785	2020-08-11 21:57:09	Alabama
966256045	1294762154009206785	2020-08-15 22:25:27	Georgia
874983926615359490	1289124571254325254	2020-07-31 09:03:43	Texas
26797651	1241135121102770180	2020-03-20 22:50:46	South Carolina
1047878200406069248	1253073243759538180	2020-04-22 21:28:36	California
1684248396	1237857372753690626	2020-03-11 21:46:10	Colorado
1353453199	1239431349489946626	2020-03-16 06:00:35	California
36738805	1242239070190874626	2020-03-23 23:57:28	New York
508591081	1243998382953242626	2020-03-28 20:28:21	Massachusetts
1228391824148123648	1244649339957530626	2020-03-30 15:35:01	Pennsylvania
178814146	1245140090084634626	2020-04-01 00:05:05	Virginia
633109541	1249429421527834626	2020-04-12 20:09:22	New York
141651544	1252002832288538626	2020-04-19 22:35:10	Colorado
2233571426	1253218604801306626	2020-04-23 07:06:13	Rhode Island
1141432250959093762	1260034095033114626	2020-05-12 02:28:33	Missouri
717840692479791104	1275215795707162626	2020-06-22 23:55:12	California
345148894	1283095040600858626	2020-07-14 17:44:31	Arizona
932705954843344896	1295495725443354626	2020-08-17 23:00:24	New York
25579942	1295845608075546626	2020-08-18 22:10:43	Florida
258504742	1236728545759592451	2020-03-08 19:00:37	New York
588061688	1248431973380456451	2020-04-10 02:05:51	District of Columbia
3641902636	1251630164427112451	2020-04-18 21:54:20	New York
878089638937714689	1260314000660840451	2020-05-12 21:00:47	Illinois
904206913889554432	1268112906228584451	2020-06-03 09:30:51	New York
830151760333381633	1275854338871656451	2020-06-24 18:12:33	Florida
270528698	1285676030447976451	2020-07-21 20:40:27	New York
837235081	1285753684530536451	2020-07-22 01:49:01	Florida
1177400278137614337	1290592104234856451	2020-08-04 10:15:10	Ohio
803623334890053632	1234845880030760965	2020-03-03 14:19:34	Florida
2587959506	1265103675221032965	2020-05-26 02:13:15	New York
271253379	1281214053357096965	2020-07-09 13:10:08	New York
45440401	1245786025256988679	2020-04-02 18:51:48	New York
2191225190	1254849858005020679	2020-04-27 19:08:14	Texas
3217743118	1238961250790453250	2020-03-14 22:52:35	District of Columbia
1155223542536921089	1242480930444341250	2020-03-24 15:58:32	California
1149846152805855234	1248048668416053250	2020-04-09 00:42:44	North Carolina
2169508791	1258912137700917250	2020-05-09 00:10:17	New Jersey
21978471	1260055888464949250	2020-05-12 03:55:09	Texas
1141880368125153280	1279115660933685250	2020-07-03 18:11:53	Arkansas
413189180	1283777167256629250	2020-07-16 14:55:02	Georgia
26254398	1289365492214325250	2020-08-01 01:01:03	District of Columbia
33214351	1256271845579513861	2020-05-01 17:18:43	New York
911707254952529920	1262406743436537861	2020-05-18 15:36:36	Illinois
327596664	1264439089970937861	2020-05-24 06:12:25	New Jersey
1406122014	1235542549550510085	2020-03-05 12:27:53	Connecticut
262451662	1293276418667950085	2020-08-11 20:01:40	Oklahoma
802963858549772288	1238873443887611908	2020-03-14 17:03:40	Ohio
1105270037198204930	1263599696267771908	2020-05-21 22:36:58	Colorado
2652620492	1292659903170043908	2020-08-10 03:11:52	Wisconsin
426381944	1237230183893143555	2020-03-10 04:13:57	Texas
16974500	1245138324345495555	2020-03-31 23:58:04	Massachusetts
1070443578227351552	1260232352476823555	2020-05-12 15:36:21	Florida
1263747813009227776	1273534199111319555	2020-06-18 08:33:08	Georgia
1648999718	1235041348249513985	2020-03-04 03:16:18	California
127885046	1237891917355945985	2020-03-12 00:03:26	Tennessee
1117857733	1238168842423209985	2020-03-12 18:23:50	New York
887040137342799872	1238216073834409985	2020-03-12 21:31:31	California
754216699	1240328942059433985	2020-03-18 17:27:18	North Carolina
995710657545887744	1241042343144361985	2020-03-20 16:42:06	North Carolina
3274842991	1244379671611006985	2020-03-29 21:43:27	Virginia
613624491	1245515635578281985	2020-04-02 00:57:22	New York
125212260	1245906967874473985	2020-04-03 02:52:23	Louisiana
4141097473	1247798151638953985	2020-04-08 08:07:16	California
29766543	1250610834599849985	2020-04-16 02:23:52	Oregon
146967921	1251340421768318985	2020-04-18 02:42:59	New York
1966174302	1253264315580329985	2020-04-23 10:07:52	New York
1382929854	1254228087425961985	2020-04-26 01:57:33	Missouri
1007409136663818241	1254886013429673985	2020-04-27 21:31:54	California
4239506297	1261632740958633985	2020-05-16 12:21:00	Texas
1226577151639642113	1262004280208297985	2020-05-17 12:57:21	New Jersey
1251288784836198403	1262594351319977985	2020-05-19 04:02:05	Wisconsin
2646087884	1262951087272873985	2020-05-20 03:39:38	Oklahoma
350958971	1263679481639849985	2020-05-22 03:54:01	New York
88719617	1264039826946473985	2020-05-23 03:45:54	New York
31487624	1265960129746345985	2020-05-28 10:56:29	Nevada
120677522	1276553222602153985	2020-06-26 16:29:40	Georgia
70524432	1278900955862441985	2020-07-03 03:58:43	Texas
2696804178	1280253137916329985	2020-07-06 21:31:48	Utah
3430679127	1280979630271401985	2020-07-08 21:38:37	Wisconsin
63591600	1281461889248169985	2020-07-10 05:34:57	Texas
953924228306305024	1282389418733481985	2020-07-12 19:00:37	Arizona
34088794	1282693174507433985	2020-07-13 15:07:38	District of Columbia
401715612	1285852736852905985	2020-07-22 08:22:37	Utah
61692733	1288205225992617985	2020-07-28 20:10:34	Maryland
818701081383309312	1295485536744873985	2020-08-17 22:19:55	Oregon
776165220645474304	1296274126563241985	2020-08-20 02:33:30	Virginia
352529660	1236098363499728897	2020-03-07 01:16:30	New York
182337174	1236309821856464897	2020-03-07 15:16:45	California
65171150	1236667671611088897	2020-03-08 14:58:43	Iowa
36083074	1236815653425872897	2020-03-09 00:46:45	District of Columbia
410356378	1237392887597264897	2020-03-10 15:00:28	Colorado
145882152	1237745363928272897	2020-03-11 14:21:05	California
2394512460	1238281765661392897	2020-03-13 01:52:33	New York
800422743954989056	1238563651965136897	2020-03-13 20:32:40	Michigan
20164802	1242635046525136897	2020-03-25 02:10:56	New Mexico
1069431475206909952	1244386810282704897	2020-03-29 22:11:49	California
1042427465514340352	1245475185479888897	2020-04-01 22:16:38	Texas
943710051927318528	1249723143519952897	2020-04-13 15:36:30	Pennsylvania
371824614	1251373195296464897	2020-04-18 04:53:13	Louisiana
936947388182274048	1251727361743056897	2020-04-19 04:20:33	Washington
968503074435182592	1252645181104336897	2020-04-21 17:07:38	Colorado
20294681	1256391492102352897	2020-05-02 01:14:08	California
3608951112	1257679024857296897	2020-05-05 14:30:20	Texas
408789936	1258564094099152897	2020-05-08 01:07:17	California
245686847	1259233510482640897	2020-05-09 21:27:18	Tennessee
23988933	1267250031591120897	2020-06-01 00:22:06	Indiana
52514197	1268967966613200897	2020-06-05 18:08:34	California
4747000874	1270088549656784897	2020-06-08 20:21:21	Oregon
117595503	1270410769679568897	2020-06-09 17:41:45	California
1137212954225520643	1272044594021072897	2020-06-14 05:53:59	Nevada
48564684	1273255614165200897	2020-06-17 14:06:09	Texas
2935026683	1275343344625872897	2020-06-23 08:22:02	Arizona
334071653	1276322656279760897	2020-06-26 01:13:28	Texas
342970383	1277497200554192897	2020-06-29 07:00:42	Kentucky
27598503	1278206565212880897	2020-07-01 05:59:27	Pennsylvania
432159862	1279887749105872897	2020-07-05 21:19:53	Alaska
3149969869	1280251556676304897	2020-07-06 21:25:31	California
2333576280	1280482180955856897	2020-07-07 12:41:56	Pennsylvania
3138645389	1280910034197712897	2020-07-08 17:02:04	South Carolina
2744548685	1282702713453776897	2020-07-13 15:45:33	South Carolina
2441986746	1285799365156560897	2020-07-22 04:50:32	California
962663533044518912	1286794403219152897	2020-07-24 22:44:27	New York
944572054740897792	1287988434120912897	2020-07-28 05:49:07	Texas
1271265611209818112	1292615285032144897	2020-08-10 00:14:34	Arizona
1339065342	1295150277918629897	2020-08-17 00:07:43	Illinois
157406431	1235286994252681218	2020-03-04 19:32:24	California
4558047618	1238497990391689218	2020-03-13 16:11:45	Missouri
341257541	1244058815101833218	2020-03-29 00:28:29	Ohio
890711764521955329	1248317266959241218	2020-04-09 18:30:03	Kentucky
851231960890527746	1252788312647049218	2020-04-22 02:36:24	New York
173603079	1253091979208073218	2020-04-22 22:43:03	Missouri
4406358279	1261046704394121218	2020-05-14 21:32:18	Florida
44203766	1274542469351305218	2020-06-21 03:19:39	California
2225942072	1283442583662985218	2020-07-15 16:45:31	Illinois
1025634559910731778	1288904939838857218	2020-07-30 18:30:59	Texas
2687980638	1251382964690145283	2020-04-18 05:32:03	California
58524157	1262380323951841283	2020-05-18 13:51:37	Florida
1114636970209112064	1263704063998177283	2020-05-22 05:31:42	California
1899365294	1282879418982113283	2020-07-14 03:27:42	Wisconsin
225061556	1287537806320054283	2020-07-26 23:58:28	Pennsylvania
1242016542	1294643122484449283	2020-08-15 14:32:28	Texas
825328941925855232	1235599546379571205	2020-03-05 16:14:22	Florida
14499178	1235696571225907205	2020-03-05 22:39:55	Florida
42913486	1235885397911236609	2020-03-06 11:10:15	Massachusetts
356616937	1236006661954756609	2020-03-06 19:12:06	Washington
360245510	1236564839637700609	2020-03-08 08:10:06	Illinois
1049724668	1244322780008644609	2020-03-29 17:57:23	New Jersey
4042233814	1249578918664900609	2020-04-13 06:03:24	Florida
2162825861	1252940653383876609	2020-04-22 12:41:44	New Jersey
2154825489	1253630435009220609	2020-04-24 10:22:41	Arkansas
962077891826610176	1256656454544580609	2020-05-02 18:47:00	District of Columbia
69580910	1256972705452228609	2020-05-03 15:43:41	New York
633342897	1259341326966980609	2020-05-10 04:35:44	Texas
752408749977907202	1263228269308100609	2020-05-20 22:01:03	Texas
1180489990830247937	1263359976426180609	2020-05-21 06:44:25	Tennessee
952423122	1266013833711300609	2020-05-28 14:29:54	North Carolina
44715763	1266424010629316609	2020-05-29 17:39:47	Texas
1219746775139078144	1272013819137732609	2020-06-14 03:51:42	Michigan
909920944201895938	1273027733715652609	2020-06-16 23:00:38	California
1220991965572952064	1273136132029636609	2020-06-17 06:11:22	Arizona
2559202256	1274344978416836609	2020-06-20 14:14:53	South Carolina
1251004513529413632	1279993915261636609	2020-07-06 04:21:45	California
331941437	1284166194438852609	2020-07-17 16:40:54	Tennessee
22036472	1285696072065732609	2020-07-21 22:00:05	California
24101988	1286178855879876609	2020-07-23 05:58:29	Ohio
592918622	1287205474132164609	2020-07-26 01:57:54	North Carolina
1285822649835253761	1287214928118468609	2020-07-26 02:35:28	California
459750396	1234097852772765697	2020-03-01 12:47:11	Virginia
807242	1236368785558429697	2020-03-07 19:11:03	District of Columbia
36213564	1238304578338205697	2020-03-13 03:23:12	Ohio
22322854	1238427773850525697	2020-03-13 11:32:44	Connecticut
84713213	1238906029347229697	2020-03-14 19:13:09	Montana
205243850	1239529801121181697	2020-03-16 12:31:48	Arkansas
211176003	1242883537935773697	2020-03-25 18:38:21	New York
1032684380	1243308843486109697	2020-03-26 22:48:22	New York
480507363	1249308872210333697	2020-04-12 12:10:20	Iowa
16589569	1250094746607005697	2020-04-14 16:13:07	New York
18872613	1253013654498205697	2020-04-22 17:31:49	California
1033244078748696576	1253487745386909697	2020-04-24 00:55:41	Texas
2217876837	1254219057110429697	2020-04-26 01:21:40	New York
49025075	1254435482500509697	2020-04-26 15:41:39	New York
40930409	1257078138204573697	2020-05-03 22:42:38	Kentucky
734797514587680768	1270814816475549697	2020-06-10 20:27:17	California
1229525171003940865	1273650404237213697	2020-06-18 16:14:54	Ohio
1003125742803316736	1278433644420509697	2020-07-01 21:01:47	Texas
1250138231087267841	1283778467503517697	2020-07-16 15:00:12	Texas
249443534	1286829526002077697	2020-07-25 01:04:01	Maryland
799381248	1288571270678941697	2020-07-29 20:25:06	South Carolina
1122624102836133896	1292631643103133697	2020-08-10 01:19:34	Tennessee
718816526279712768	1294309219198365697	2020-08-14 16:25:39	Texas
723319704710844417	1295152760615325697	2020-08-17 00:17:35	Minnesota
35028339	1255249344414068740	2020-04-28 21:35:39	Washington
16291471	1233947977745436673	2020-03-01 02:51:38	California
997322763437158401	1234693971323932673	2020-03-03 04:15:56	California
999757200	1234837921162780673	2020-03-03 13:47:57	New York
1218977415982174209	1235210247888924673	2020-03-04 14:27:26	California
2563535798	1240458877449244673	2020-03-19 02:03:37	New York
774703294744711168	1243772575055900673	2020-03-28 05:31:04	Idaho
868014619335544833	1245049446708252673	2020-03-31 18:04:54	Arkansas
978341632322961408	1250090514319388673	2020-04-14 15:56:18	Wisconsin
15706061	1251561481818140673	2020-04-18 17:21:24	District of Columbia
1099498139835199488	1252114657084444673	2020-04-20 05:59:32	California
802575366	1252456621869084673	2020-04-21 04:38:22	Missouri
1137347316162150400	1254821802196508673	2020-04-27 17:16:45	Michigan
68776601	1259317139506204673	2020-05-10 02:59:37	California
2370956953	1265812243184156673	2020-05-28 01:08:51	California
578520901	1265850839907868673	2020-05-28 03:42:13	Georgia
2305221212	1269365510682140673	2020-06-06 20:28:16	Louisiana
114553439	1278777418472476673	2020-07-02 19:47:49	Texas
16803208	1295524776170012673	2020-08-18 00:55:50	California
44651390	1237396956131069959	2020-03-10 15:16:38	Ohio
714487245043068928	1252411493993213959	2020-04-21 01:39:03	Wisconsin
1021854618270289920	1282846750248701959	2020-07-14 01:17:54	Illinois
13126022	1259649304483950598	2020-05-11 00:59:31	California
132927990	1261725497937006598	2020-05-16 18:29:35	Ohio
3106358650	1243417946308751365	2020-03-27 06:01:54	Florida
349531626	1273342851557007365	2020-06-17 19:52:48	Washington
62506357	1280717654605455365	2020-07-08 04:17:38	New Mexico
1905886056	1291189157331599365	2020-08-06 01:47:38	Ohio
30148157	1235019104278294534	2020-03-04 01:47:54	California
831654956855857152	1243201163811606534	2020-03-26 15:40:29	Wisconsin
1151206282965049344	1245808036960022534	2020-04-02 20:19:16	California
1238457664029560832	1253095515413270534	2020-04-22 22:57:06	District of Columbia
810765649525886976	1235423352631615491	2020-03-05 04:34:14	California
1194384442443390977	1240771789317439491	2020-03-19 22:47:01	California
969468115	1245944398895935491	2020-04-03 05:21:07	Colorado
3066427907	1256832110771519491	2020-05-03 06:25:00	Massachusetts
888256505719410697	1259871111518527491	2020-05-11 15:40:54	Pennsylvania
30281644	1260353541371199491	2020-05-12 23:37:55	Pennsylvania
969335798	1251665417480949763	2020-04-19 00:14:25	Georgia
179913838	1288566345316085763	2020-07-29 20:05:31	Georgia
15702615	1290462849924554763	2020-08-04 01:41:33	Minnesota
1012753643928539136	1239058186335916038	2020-03-15 05:17:46	Florida
881894889943965698	1248259297299116038	2020-04-09 14:39:42	Ohio
32157331	1251157704829100038	2020-04-17 14:36:56	California
31047913	1236490644190830595	2020-03-08 03:15:17	Missouri
25811031	1252396756995694595	2020-04-21 00:40:29	Pennsylvania
1100838486830018560	1255360339320942595	2020-04-29 04:56:43	Hawaii
2289087376	1257733115440750595	2020-05-05 18:05:16	New York
976176914657370117	1265100144824942595	2020-05-26 01:59:13	Pennsylvania
4852238321	1236332899932278787	2020-03-07 16:48:27	Minnesota
54935049	1237879318111350787	2020-03-11 23:13:22	Massachusetts
2977264485	1242095000143478787	2020-03-23 14:24:59	Indiana
38173453	1243250212040310787	2020-03-26 18:55:23	Missouri
719592894148014080	1249827947118198787	2020-04-13 22:32:57	Missouri
14131945	1261153978794102787	2020-05-15 04:38:34	Texas
18689466	1271643311816822787	2020-06-13 03:19:26	District of Columbia
1131296748	1275656860696182787	2020-06-24 05:07:50	Florida
1246888256895168514	1283872688688246787	2020-07-16 21:14:36	Texas
323357666	1286415143824502787	2020-07-23 21:37:25	Texas
822494611323191300	1291038489656438787	2020-08-05 15:48:56	California
460804663	1235135922733060097	2020-03-04 09:32:06	Oregon
1220355139707572226	1236497597487108097	2020-03-08 03:42:54	Ohio
1105635505037824002	1236654694707204097	2020-03-08 14:07:09	New Jersey
153535167	1236794747978756097	2020-03-08 23:23:41	Michigan
1156421424753475584	1237268519701508097	2020-03-10 06:46:17	Washington
316686910	1237550920923140097	2020-03-11 01:28:26	Florida
743236960525836288	1237751967130116097	2020-03-11 14:47:19	Nevada
944621503	1241248031405572097	2020-03-21 06:19:26	California
22826326	1241758130243076097	2020-03-22 16:06:23	California
380314634	1242895281601028097	2020-03-25 19:25:01	Kansas
708190520275705856	1243053114162180097	2020-03-26 05:52:11	Oregon
18424021	1243206184653316097	2020-03-26 16:00:26	California
1112267205327020032	1244513302312452097	2020-03-30 06:34:27	California
341780776	1244744516638212097	2020-03-30 21:53:13	New Jersey
963185605	1244871147746820097	2020-03-31 06:16:24	Arizona
1146769153111613440	1245128094278660097	2020-03-31 23:17:25	New York
3639423553	1245175087193604097	2020-04-01 02:24:09	Texas
446622348	1252200052346372097	2020-04-20 11:38:51	California
34478495	1253371281715716097	2020-04-23 17:12:54	Massachusetts
362235658	1260790691208196097	2020-05-14 04:34:59	California
1167857430534873089	1271455717556228097	2020-06-12 14:54:00	District of Columbia
1697373950	1272761699301380097	2020-06-16 05:23:30	California
3271323415	1276197940042756097	2020-06-25 16:57:54	California
382867996	1277609745646596097	2020-06-29 14:27:54	New York
2198663982	1279998722399748097	2020-07-06 04:40:51	North Carolina
97079723	1280871684900356097	2020-07-08 14:29:41	Pennsylvania
85686980	1282324774258180097	2020-07-12 14:43:45	Pennsylvania
2519554994	1286048127372292097	2020-07-22 21:19:01	California
851320307549851648	1288384443414020097	2020-07-29 08:02:42	California
1228775083180560384	1288391175578116097	2020-07-29 08:29:28	California
2512555933	1290676803951108097	2020-08-04 15:51:44	New York
2781283915	1292442729558020097	2020-08-09 12:48:53	Alabama
987225202575622146	1292528078321668097	2020-08-09 18:28:02	California
325265589	1296298244092420097	2020-08-20 04:09:20	North Carolina
25138591	1238076873726451714	2020-03-12 12:18:23	Florida
1232271962	1242659868713971714	2020-03-25 03:49:34	California
214707631	1243204753993203714	2020-03-26 15:54:45	Georgia
1003148217045876736	1249003636220403714	2020-04-11 15:57:26	New York
2381441971	1250298333328883714	2020-04-15 05:42:06	California
164483021	1255119292036595714	2020-04-28 12:58:52	Nevada
981983699414614016	1257997859628019714	2020-05-06 11:37:16	California
952673542851543040	1282376291451379714	2020-07-12 18:08:27	Ohio
402014996	1294327969700339714	2020-08-14 17:40:10	District of Columbia
731128170414546944	1296204314361331714	2020-08-19 21:56:05	Illinois
1071168790078128129	1284279147339161604	2020-07-18 00:09:44	Florida
3100196677	1245576868415148035	2020-04-02 05:00:41	Alaska
62890014	1267558108177580035	2020-06-01 20:46:17	New Jersey
1119927877	1267832510823596035	2020-06-02 14:56:40	California
1272702156559220736	1274539834657452035	2020-06-21 03:09:11	Missouri
346078191	1280254689968300035	2020-07-06 21:37:58	Ohio
1583918689	1280256184470188035	2020-07-06 21:43:55	Alabama
864664606169542656	1280566230382977035	2020-07-07 18:15:55	Texas
199877235	1283603369085612035	2020-07-16 03:24:26	Kentucky
280758370	1245734041057472523	2020-04-02 15:25:14	Arkansas
1204901661619216384	1274985882211307523	2020-06-22 08:41:37	Louisiana
562550428	1286423151971307523	2020-07-23 22:09:14	Georgia
1230491256805109761	1291173060809195523	2020-08-06 00:43:41	Pennsylvania
16267084	1243015947415425028	2020-03-26 03:24:30	Texas
2438103516	1251166353245057028	2020-04-17 15:11:18	Texas
486676101	1279946618960257028	2020-07-06 01:13:48	Tennessee
100301186	1282044997332865028	2020-07-11 20:12:01	California
2318029538	1233910111057383424	2020-03-01 00:21:10	Wisconsin
1609774111	1235444643820519424	2020-03-05 05:58:51	California
3654346093	1235697575942119424	2020-03-05 22:43:54	Kentucky
16485210	1235698998322663424	2020-03-05 22:49:34	California
966068881512108032	1236002418808295424	2020-03-06 18:55:15	Texas
130214969	1236560897398759424	2020-03-08 07:54:26	Tennessee
1203460870740668417	1236728573601255424	2020-03-08 19:00:43	California
1096621147683258370	1236988709221863424	2020-03-09 12:14:25	New York
1004707960927342592	1237186785584615424	2020-03-10 01:21:30	Hawaii
743886667241529344	1237195694101991424	2020-03-10 01:56:54	Georgia
806323045396783104	1237605138723815424	2020-03-11 05:03:53	Massachusetts
825978693600161792	1237913136297959424	2020-03-12 01:27:45	District of Columbia
751474729270120448	1239414604834279424	2020-03-16 04:54:03	California
280177239	1240816995928551424	2020-03-20 01:46:39	Georgia
1453585981	1242383253949927424	2020-03-24 09:30:24	California
31245761	1242894568544231424	2020-03-25 19:22:11	California
27438471	1243131655990247424	2020-03-26 11:04:17	North Carolina
180308869	1245946202379751424	2020-04-03 05:28:17	New York
568864560	1247979021758951424	2020-04-08 20:05:59	California
1101616841657647104	1248093026825703424	2020-04-09 03:39:00	New York
73962268	1249172737735655424	2020-04-12 03:09:23	Florida
21588560	1249740558043623424	2020-04-13 16:45:42	Louisiana
1291276393	1251296963460583424	2020-04-17 23:50:18	New York
2500372508	1253659560927207424	2020-04-24 12:18:25	Florida
78832741	1253677860176359424	2020-04-24 13:31:08	California
4838654974	1253827002215399424	2020-04-24 23:23:46	Florida
1921368703	1254609461999591424	2020-04-27 03:12:59	California
1963299816	1255029507754471424	2020-04-28 07:02:06	New Jersey
28439606	1261467112620519424	2020-05-16 01:22:51	California
899068965569282050	1261508797538791424	2020-05-16 04:08:29	California
1620568370	1263904296405479424	2020-05-22 18:47:21	Wisconsin
902600705109778432	1266846695695847424	2020-05-30 21:39:23	California
25616365	1268032563584487424	2020-06-03 04:11:36	Colorado
1171075508542554112	1270080468155879424	2020-06-08 19:49:15	Michigan
1014529261	1271926399180263424	2020-06-13 22:04:19	California
867303792236220417	1272000689821159424	2020-06-14 02:59:31	Virginia
874841250	1276167958528700424	2020-06-25 14:58:46	Texas
497374383	1277304706415591424	2020-06-28 18:15:47	District of Columbia
47184279	1280841584347623424	2020-07-08 12:30:05	District of Columbia
1232062712097779712	1286850981116903424	2020-07-25 02:29:17	Pennsylvania
40557819	1287013838597095424	2020-07-25 13:16:25	Texas
122470398	1288312248621031424	2020-07-29 03:15:50	Pennsylvania
627958344	1291426636265447424	2020-08-06 17:31:18	Arizona
41035222	1292469421517287424	2020-08-09 14:34:57	Connecticut
804410185569603584	1292517543320551424	2020-08-09 17:46:10	California
37150428	1296203947669991424	2020-08-19 21:54:38	California
21631603	1250088341456015364	2020-04-14 15:47:40	New York
21026530	1259173698982031364	2020-05-09 17:29:38	Pennsylvania
1015987821377675264	1242612342761889798	2020-03-25 00:40:43	Nebraska
1227638306881593344	1243402532799393798	2020-03-27 05:00:39	Louisiana
819389411506999296	1257792523466145798	2020-05-05 22:01:20	New York
882403440785326081	1276541272740769798	2020-06-26 15:42:11	North Carolina
1010348367027683328	1285314584790945798	2020-07-20 20:44:11	Virginia
992026322	1239345583955103749	2020-03-16 00:19:47	Colorado
158827564	1286449954127519749	2020-07-23 23:55:44	Texas
391405439	1241040292125515779	2020-03-20 16:33:57	West Virginia
374372676	1244229343489867779	2020-03-29 11:46:06	Arizona
28163923	1250526305055051779	2020-04-15 20:47:59	New Jersey
22923558	1280895228044619779	2020-07-08 16:03:14	Texas
256994248	1242537373444997133	2020-03-24 19:42:49	Missouri
3088940847	1248402226596331524	2020-04-10 00:07:39	Illinois
4296301	1255494280195563524	2020-04-29 13:48:57	Georgia
3024771469	1261761396976619524	2020-05-16 20:52:14	Georgia
1031380120601325568	1272207423617597444	2020-06-14 16:41:00	New York
3145330534	1236108081114894341	2020-03-07 01:55:06	Mississippi
1212155572126019584	1236407205332750341	2020-03-07 21:43:43	Virginia
1183458771588263936	1238999965206286341	2020-03-15 01:26:25	Michigan
928508827	1278688584523022341	2020-07-02 13:54:50	Texas
16791215	1235384645467992065	2020-03-05 02:00:26	New Jersey
1062015472688947203	1235397344276824065	2020-03-05 02:50:54	California
1282009892	1235476635257688065	2020-03-05 08:05:58	California
967527630395363329	1235603790558040065	2020-03-05 16:31:14	Florida
2992126818	1236870303814488065	2020-03-09 04:23:55	Texas
887141242764537857	1237632127929176065	2020-03-11 06:51:08	California
2280848059	1238695437068120065	2020-03-14 05:16:20	Connecticut
29237634	1240768249349976065	2020-03-19 22:32:57	Virginia
141856923	1242956887966040065	2020-03-25 23:29:49	Texas
14124550	1243734075661144065	2020-03-28 02:58:05	Colorado
1087754740346249216	1245059534139224065	2020-03-31 18:44:59	Oregon
1155227532536569856	1245530085454680065	2020-04-02 01:54:47	Texas
223359992	1245908688176472065	2020-04-03 02:59:13	California
266372182	1249044912290648065	2020-04-11 18:41:27	North Carolina
988484820207452160	1251245659153240065	2020-04-17 20:26:26	California
707314556071075841	1252839410392920065	2020-04-22 05:59:26	Oregon
915199231987679232	1254000626037592065	2020-04-25 10:53:42	Pennsylvania
17791318	1256025157417816065	2020-05-01 00:58:28	New Jersey
18350386	1259187779667288065	2020-05-09 18:25:35	California
2882176961	1259900164766040065	2020-05-11 17:36:21	Texas
1025570652	1262367515776344065	2020-05-18 13:00:44	California
4827955592	1263730563388760065	2020-05-22 07:16:59	Georgia
1239353685072916482	1263817918531416065	2020-05-22 13:04:07	Mississippi
1162247911	1269417641481048065	2020-06-06 23:55:25	Illinois
179216155	1271565536061784065	2020-06-12 22:10:22	Texas
18183896	1277081070601560065	2020-06-28 03:27:08	California
388332919	1282652654091608065	2020-07-13 12:26:37	Georgia
106961533	1283175675180888065	2020-07-14 23:04:55	California
54143577	1287190702166872065	2020-07-26 00:59:12	Florida
340587532	1287791016167256065	2020-07-27 16:44:38	Texas
161766523	1294056593143640065	2020-08-13 23:41:48	California
66417546	1294288393711448065	2020-08-14 15:02:54	California
1541641982	1294347032782680065	2020-08-14 18:55:55	New York
947170026	1238902925088501767	2020-03-14 19:00:49	South Carolina
159561370	1243711266566389767	2020-03-28 01:27:27	Michigan
764633362837438464	1245754513916661767	2020-04-02 16:46:35	Connecticut
1548988292	1254878409622261767	2020-04-27 21:01:42	Georgia
999971786	1270392183292661767	2020-06-09 16:27:53	Ohio
207691437	1292891402087669767	2020-08-10 18:31:45	Connecticut
15831927	1244028171889946629	2020-03-28 22:26:43	California
589497583	1244419307091738629	2020-03-30 00:20:57	New York
43470348	1244493432938266629	2020-03-30 05:15:30	Michigan
474128209	1261726109613338629	2020-05-16 18:32:00	Pennsylvania
58524157	1262380855978266629	2020-05-18 13:53:44	Florida
474291181	1276372600680218629	2020-06-26 04:31:56	South Carolina
1042424567715770368	1235373373720383489	2020-03-05 01:15:39	Florida
786601782466125824	1237113133065535489	2020-03-09 20:28:50	New York
1263388165	1237187404861247489	2020-03-10 01:23:57	Illinois
1097662638958481408	1237508575397695489	2020-03-10 22:40:10	Oklahoma
824037292234997760	1237560148668735489	2020-03-11 02:05:06	Tennessee
32696559	1237635328195903489	2020-03-11 07:03:51	California
938546784019689473	1238506219590975489	2020-03-13 16:44:27	California
2397022718	1243171560774676489	2020-03-26 13:42:51	Michigan
500755701	1248125402612031489	2020-04-09 05:47:39	Hawaii
4565110036	1248808239929663489	2020-04-11 03:01:00	New York
3915420798	1249495124628799489	2020-04-13 00:30:26	California
1583880439	1250415656362815489	2020-04-15 13:28:18	New Jersey
520697028	1251993185150271489	2020-04-19 21:56:50	Colorado
68776601	1253115848710975489	2020-04-23 00:17:54	California
772531046	1254611213088063489	2020-04-27 03:19:57	California
17108662	1256764721371455489	2020-05-03 01:57:13	Ohio
1234376357859082240	1257943098744639489	2020-05-06 07:59:40	California
218289191	1271582417115967489	2020-06-12 23:17:27	Colorado
21108759	1272021693599551489	2020-06-14 04:22:59	Wisconsin
917531903233736705	1274559197712191489	2020-06-21 04:26:07	Texas
227869962	1274762851031359489	2020-06-21 17:55:22	North Carolina
496129577	1275066693102911489	2020-06-22 14:02:43	Michigan
126177517	1277306419830591489	2020-06-28 18:22:36	Washington
1254933265875697666	1284905147513151489	2020-07-19 17:37:14	Louisiana
786607262370525184	1285052751983124489	2020-07-20 03:23:45	Florida
733441692	1287418906425151489	2020-07-26 16:06:01	Florida
3180661	1289207860715327489	2020-07-31 14:34:40	California
975069966906118144	1290628965393215489	2020-08-04 12:41:38	Pennsylvania
1017034088249810944	1291491421384511489	2020-08-06 21:48:44	Georgia
817790196762734593	1293216737324863489	2020-08-11 16:04:31	Florida
2717895121	1294300597802303489	2020-08-14 15:51:24	Arizona
147764922	1234825234110394371	2020-03-03 12:57:32	Maryland
3333875531	1254563128714682371	2020-04-27 00:08:53	Ohio
1055593156262141954	1260649321671737371	2020-05-13 19:13:14	Florida
876998402915016705	1261347414151098371	2020-05-15 17:27:12	Nevada
849985997559484416	1275951985854906371	2020-06-25 00:40:34	Florida
2869965287	1291434439189434371	2020-08-06 18:02:18	Delaware
1001998480510943234	1237876340004540421	2020-03-11 23:01:32	Texas
278089043	1249487008420028421	2020-04-12 23:58:11	New York
16935088	1284108786890940421	2020-07-17 12:52:47	South Carolina
231571913	1236443234857037825	2020-03-08 00:06:53	Texas
3680611157	1236870589496909825	2020-03-09 04:25:03	Illinois
1093780251442855936	1236871506279501825	2020-03-09 04:28:41	Georgia
32581845	1237344817128013825	2020-03-10 11:49:27	Delaware
954242606	1240918577101901825	2020-03-20 08:30:18	Connecticut
3884092715	1241466097179725825	2020-03-21 20:45:57	New York
1023712067545489409	1241758654455373825	2020-03-22 16:08:28	California
275164856	1243917563706445825	2020-03-28 15:07:12	New York
2381441971	1251003701931597825	2020-04-17 04:24:59	California
2535754363	1252085523222605825	2020-04-20 04:03:46	New York
1065486805	1252523558334541825	2020-04-21 09:04:21	New York
33049390	1255383067944013825	2020-04-29 06:27:01	New York
89640704	1257809817332301825	2020-05-05 23:10:04	District of Columbia
2711820163	1257840863264333825	2020-05-06 01:13:26	New York
903774124526493698	1260098355881037825	2020-05-12 06:43:54	Ohio
146446002	1273107083718733825	2020-06-17 04:15:56	New York
2565254478	1273761402641997825	2020-06-18 23:35:58	Arizona
880461319950016513	1276294292269645825	2020-06-25 23:20:46	Florida
2670461738	1281397047237709825	2020-07-10 01:17:17	Tennessee
22094681	1281642019891277825	2020-07-10 17:30:43	New York
248072879	1286029330070605825	2020-07-22 20:04:20	Georgia
204947822	1287765469831757825	2020-07-27 15:03:08	Illinois
129401011	1288128782319181825	2020-07-28 15:06:48	Louisiana
1003790951616253962	1288561111982157825	2020-07-29 19:44:44	Minnesota
267164541	1289736859074125825	2020-08-02 01:36:44	Florida
1245841383405113344	1291777320861261825	2020-08-07 16:44:48	Pennsylvania
145771809	1291913942671949825	2020-08-08 01:47:41	Kentucky
711058226104500224	1292685168575053825	2020-08-10 04:52:15	California
16592565	1292738845654605825	2020-08-10 08:25:33	Pennsylvania
66417546	1293532990660685825	2020-08-12 13:01:12	California
1892256216	1249341906389172228	2020-04-12 14:21:36	Florida
3232971332	1268378632998793228	2020-06-04 03:06:46	Texas
2954071519	1234452686990381058	2020-03-02 12:17:10	Illinois
67200476	1240212101664301058	2020-03-18 09:43:01	Tennessee
16488144	1242586249388589058	2020-03-24 22:57:02	Florida
618723271	1243605033293357058	2020-03-27 18:25:19	Iowa
393624052	1251973655388717058	2020-04-19 20:39:14	Florida
1248276456427282432	1253298588974637058	2020-04-23 12:24:03	California
22181461	1274700283625517058	2020-06-21 13:46:45	Vermont
490876882	1280128039901229058	2020-07-06 13:14:42	South Dakota
2971770579	1283916397244973058	2020-07-17 00:08:17	Ohio
48905337	1283960051279917058	2020-07-17 03:01:45	California
1148745503443582976	1253387400832618501	2020-04-23 18:16:57	Washington
772694192	1255498000329322501	2020-04-29 14:03:43	Georgia
2329279142	1275902002447466501	2020-06-24 21:21:57	South Dakota
259145602	1285565701428842501	2020-07-21 13:22:02	New York
983145618800566273	1254148347776118788	2020-04-25 20:40:41	Louisiana
41388025	1279163835849547788	2020-07-03 21:23:18	Louisiana
1109662196504514560	1235648008294821889	2020-03-05 19:26:57	Alaska
1365602797	1235779611612581889	2020-03-06 04:09:53	California
796059000035020801	1237045587670949889	2020-03-09 16:00:25	New York
999730465404801024	1238157156656037889	2020-03-12 17:37:24	New York
3194840364	1241578832336805889	2020-03-22 04:13:55	Arizona
1508141647	1243121535511973889	2020-03-26 10:24:04	Nevada
18474442	1243395204977061889	2020-03-27 04:31:32	California
901111564950020097	1244718029491109889	2020-03-30 20:07:58	New York
1691489335	1247963007851941889	2020-04-08 19:02:21	Ohio
1082300989762265088	1251613868029349889	2020-04-18 20:49:34	Arizona
1243192009273286658	1258037664219045889	2020-05-06 14:15:27	Ohio
876998402915016705	1262142922356645889	2020-05-17 22:08:16	Nevada
38517019	1269093765177765889	2020-06-06 02:28:26	Arizona
17540805	1269714747856805889	2020-06-07 19:36:00	Oregon
1263662473812434944	1270395290655141889	2020-06-09 16:40:14	California
34822750	1270789379900837889	2020-06-10 18:46:12	Ohio
970971891879030784	1272645394133114889	2020-06-15 21:41:21	Louisiana
1248453142695436289	1274713843671973889	2020-06-21 14:40:38	New York
416095688	1284125785893285889	2020-07-17 14:00:19	Wisconsin
46077353	1287715422624677889	2020-07-27 11:44:16	Pennsylvania
4837750057	1294481972073381889	2020-08-15 03:52:07	California
767833711	1296178205146021889	2020-08-19 20:12:20	Arizona
210469591	1253370577739567110	2020-04-23 17:10:06	Ohio
2650965868	1259367574288175110	2020-05-10 06:20:02	Tennessee
1829870216	1265749872143151110	2020-05-27 21:01:00	New Mexico
1342187317	1290389736188719110	2020-08-03 20:51:02	Texas
24380334	1239218286891610115	2020-03-15 15:53:57	California
1048251187844337669	1243003645928538115	2020-03-26 02:35:37	New York
261420983	1268687425578074115	2020-06-04 23:33:47	Illinois
17108662	1269649117111898115	2020-06-07 15:15:13	Ohio
849308830060212224	1269830411691098115	2020-06-08 03:15:37	Ohio
895538487918817281	1277428435950895115	2020-06-29 02:27:27	Florida
339852137	1242170714591035396	2020-03-23 19:25:51	California
2209930830	1244768873167163396	2020-03-30 23:30:00	Texas
1100253606572380160	1280081183053840396	2020-07-06 10:08:31	Indiana
318145410	1234905364409339905	2020-03-03 18:15:56	Texas
925192838345904128	1236324407469051905	2020-03-07 16:14:43	Ohio
4151631017	1236747147393019905	2020-03-08 20:14:32	Kentucky
437978566	1236758605552123905	2020-03-08 21:00:04	California
414230409	1238908097223163905	2020-03-14 19:21:22	Pennsylvania
18263227	1239591361717755905	2020-03-16 16:36:25	California
15685838	1242849815504891905	2020-03-25 16:24:21	Arizona
3207903992	1243566277769211905	2020-03-27 15:51:19	New Hampshire
2833660087	1245132531718139905	2020-03-31 23:35:03	New York
1340762690	1257134998102011905	2020-05-04 02:28:34	California
1045410859181314050	1259710319494139905	2020-05-11 05:01:59	Minnesota
3408318964	1260959856024059905	2020-05-14 15:47:11	Alabama
974715291534897152	1271490541461499905	2020-06-12 17:12:22	Arizona
914652872393945088	1272770271389179905	2020-06-16 05:57:34	Oregon
984569912	1274879669439995905	2020-06-22 01:39:33	Colorado
1170772968	1276009545689595905	2020-06-25 04:29:17	District of Columbia
858837060	1279899649168379905	2020-07-05 22:07:10	Arizona
8414352	1280457961006075905	2020-07-07 11:05:42	Ohio
857063394091954176	1281800130593787905	2020-07-11 03:59:00	Virginia
23462356	1287071239660539905	2020-07-25 17:04:30	Texas
1013494110383046656	1287286921111035905	2020-07-26 07:21:33	California
3181005949	1291612454921723905	2020-08-07 05:49:40	Alaska
109579913	1293912998243835905	2020-08-13 14:11:13	Massachusetts
520225054	1295492963573944327	2020-08-17 22:49:26	Virginia
3015005625	1237139208600420356	2020-03-09 22:12:26	Texas
2878473359	1256263159859556356	2020-05-01 16:44:12	New York
3063157563	1277221503327588356	2020-06-28 12:45:10	California
274829645	1233990739098390528	2020-03-01 05:41:33	Oregon
444199610	1234514429909270528	2020-03-02 16:22:30	Rhode Island
1225747132902076416	1235684991914262528	2020-03-05 21:53:54	California
316324912	1235689020405014528	2020-03-05 22:09:55	Illinois
511164779	1236560111226646528	2020-03-08 07:51:19	Colorado
22722603	1236639924717334528	2020-03-08 13:08:28	New York
340368734	1237227720599318528	2020-03-10 04:04:09	Maryland
415265072	1237857483336470528	2020-03-11 21:46:36	Illinois
325375281	1237905008265494528	2020-03-12 00:55:27	Florida
1039348939097612288	1238270923037462528	2020-03-13 01:09:28	Georgia
2158076889	1238319569015574528	2020-03-13 04:22:46	Texas
581557091	1241010201886486528	2020-03-20 14:34:23	Alaska
25385002	1241805496757014528	2020-03-22 19:14:36	California
988484820207452160	1244946153952534528	2020-03-31 11:14:27	California
85613247	1245164983832342528	2020-04-01 01:44:00	California
16819937	1248068230729494528	2020-04-09 02:00:28	Oregon
775222162709811200	1249035340561686528	2020-04-11 18:03:25	Texas
78192685	1252600364487958528	2020-04-21 14:09:33	Minnesota
1385906041	1253548432595222528	2020-04-24 04:56:50	Michigan
277442066	1255503960552726528	2020-04-29 14:27:24	Iowa
883104406484508674	1256429286103318528	2020-05-02 03:44:19	Pennsylvania
275702899	1262219213470486528	2020-05-18 03:11:26	California
452726961	1263999126133526528	2020-05-23 01:04:10	Nebraska
5618162	1264515932002582528	2020-05-24 11:17:46	Michigan
2523736189	1264686734266134528	2020-05-24 22:36:28	California
544763476	1267020176853270528	2020-05-31 09:08:44	New York
1260721010	1270702227129110528	2020-06-10 12:59:54	California
461630034	1271706831371542528	2020-06-13 07:31:50	Utah
906282148067409920	1272741079520022528	2020-06-16 04:01:34	Florida
1626754693	1273616524830486528	2020-06-18 14:00:16	Florida
1150150148363890689	1274518342808854528	2020-06-21 01:43:46	Florida
3241992601	1274674115811606528	2020-06-21 12:02:46	Texas
824994519565340672	1274727975171350528	2020-06-21 15:36:47	Ohio
232026198	1275152965800726528	2020-06-22 19:45:32	New York
67376108	1275806577451286528	2020-06-24 15:02:46	Pennsylvania
220456604	1276023291829014528	2020-06-25 05:23:54	District of Columbia
119152527	1277785204019478528	2020-06-30 02:05:07	California
66417546	1278137717511958528	2020-07-01 01:25:53	California
1177068878	1278382893539094528	2020-07-01 17:40:07	California
1105871569727995904	1279191271576342528	2020-07-03 23:12:20	New York
1043706517	1280168595415318528	2020-07-06 15:55:52	Tennessee
334407626	1280967529826070528	2020-07-08 20:50:32	Texas
224484797	1283669143015702528	2020-07-16 07:45:47	North Carolina
481661384	1284698536857067528	2020-07-19 03:56:14	California
360966139	1288669258881302528	2020-07-30 02:54:28	Tennessee
443336341	1288788309481750528	2020-07-30 10:47:32	Michigan
1271215009612345349	1292117990784278528	2020-08-08 15:18:30	Florida
613651255	1295138091980566528	2020-08-16 23:19:18	Georgia
14850029	1295156038509846528	2020-08-17 00:30:37	Oregon
2735507113	1295883639708950528	2020-08-19 00:41:50	Michigan
1011774666648645632	1235758026377830402	2020-03-06 02:44:07	Colorado
17352509	1238536287776358402	2020-03-13 18:43:56	Tennessee
850955359027998720	1238895727591526402	2020-03-14 18:32:13	Arizona
87434157	1239952797195366402	2020-03-17 16:32:38	Pennsylvania
1070683594035773440	1240280791524966402	2020-03-18 14:15:58	New York
197794868	1242208825295462402	2020-03-23 21:57:17	New York
35789947	1242982661498470402	2020-03-26 01:12:14	Pennsylvania
29245993	1248650402775654402	2020-04-10 16:33:49	New York
1081903728	1254136297297510402	2020-04-25 19:52:48	Florida
718125116941475842	1254193398623334402	2020-04-25 23:39:42	Oregon
3734622027	1255451551428198402	2020-04-29 10:59:09	Michigan
1085559370514137089	1271470336534630402	2020-06-12 15:52:05	Tennessee
198324032	1273725741264486402	2020-06-18 21:14:16	Florida
2589771511	1275885648508006402	2020-06-24 20:16:58	Massachusetts
432987820	1280663120516710402	2020-07-08 00:40:56	Mississippi
24663975	1289538567547494402	2020-08-01 12:28:47	Oregon
263042252	1237075727259815943	2020-03-09 18:00:11	California
68172913	1257899361385639943	2020-05-06 05:05:53	California
44382868	1259857496082087943	2020-05-11 14:46:48	Illinois
312104075	1277645138282663943	2020-06-29 16:48:33	Florida
796191016088793089	1234638083359797248	2020-03-03 00:33:52	Washington
41449755	1234992522495029248	2020-03-04 00:02:17	Florida
2842774042	1235054112179253248	2020-03-04 04:07:01	Ohio
14314214	1235920200865845248	2020-03-06 13:28:32	California
3145330534	1236135188830261248	2020-03-07 03:42:49	Mississippi
338122603	1236172693734453248	2020-03-07 06:11:51	Nevada
552435348	1236682428128821248	2020-03-08 15:57:21	New York
1099370159242965000	1237722191170613248	2020-03-11 12:49:00	Ohio
3284746347	1238317035362357248	2020-03-13 04:12:42	Tennessee
3386133179	1239033926850613248	2020-03-15 03:41:22	Iowa
22168016	1239452395551285248	2020-03-16 07:24:13	New York
3300920214	1239496209607221248	2020-03-16 10:18:19	Arizona
2286236377	1239971872889909248	2020-03-17 17:48:26	Nevada
121650999	1240247463862325248	2020-03-18 12:03:32	California
2844703557	1240340313610293248	2020-03-18 18:12:29	Colorado
271540145	1242655593845813248	2020-03-25 03:32:35	California
399564309	1242949921310773248	2020-03-25 23:02:08	Arizona
890965255437787136	1245261910431285248	2020-04-01 08:09:09	California
1634366036	1245923858483253248	2020-04-03 03:59:30	California
1245253488944218114	1249440737311285248	2020-04-12 20:54:19	North Carolina
986945725681557504	1249681120519733248	2020-04-13 12:49:31	District of Columbia
897636785060184065	1250944100645429248	2020-04-17 00:28:09	Maryland
15607427	1252933899652661248	2020-04-22 12:14:54	New York
3236329073	1256609041553461248	2020-05-02 15:38:36	New York
60470142	1257058743604277248	2020-05-03 21:25:34	Arizona
1026962388480929793	1257639686379573248	2020-05-05 11:54:01	Virginia
2237344996	1258219486211125248	2020-05-07 02:17:56	Pennsylvania
1005509861197529088	1258725647679029248	2020-05-08 11:49:15	California
1176300528353128449	1261275775770165248	2020-05-15 12:42:32	New York
829014997015552000	1262234522378293248	2020-05-18 04:12:15	Florida
603883536	1262840989816885248	2020-05-19 20:22:09	Pennsylvania
1187750297596088320	1264391890176053248	2020-05-24 03:04:52	Oregon
1049856797769654272	1265111954995253248	2020-05-26 02:46:09	Massachusetts
294964001	1267979035675701248	2020-06-03 00:38:54	Florida
41268955	1271165333571637248	2020-06-11 19:40:07	Washington
709134079782834176	1273442378083381248	2020-06-18 02:28:17	North Carolina
876858041836195840	1274830499551285248	2020-06-21 22:24:10	Maryland
1011602234470293506	1275275192554549248	2020-06-23 03:51:14	California
1114970489942753280	1275867125941301248	2020-06-24 19:03:21	California
1050820525	1277823196998197248	2020-06-30 04:36:05	California
33578917	1280007323964981248	2020-07-06 05:15:02	California
26292825	1282144023415861248	2020-07-12 02:45:30	North Carolina
44784189	1282831688163381248	2020-07-14 00:18:02	New York
480896947	1283267384564789248	2020-07-15 05:09:21	Oregon
103446286	1285587077225226248	2020-07-21 14:46:58	Georgia
4865614515	1285801229466165248	2020-07-22 04:57:56	Florida
1312241617	1286893105166389248	2020-07-25 05:16:40	Florida
1242508249384931328	1287120426510901248	2020-07-25 20:19:57	Oregon
13226652	1287191264081973248	2020-07-26 01:01:26	Texas
26441751	1287393304124981248	2020-07-26 14:24:16	Georgia
150770810	1291160885860405248	2020-08-05 23:55:18	Illinois
32892151	1292410182467637248	2020-08-09 10:39:33	South Carolina
469908168	1292577815909429248	2020-08-09 21:45:40	California
2440587073	1293371008574005248	2020-08-12 02:17:32	New York
4680050148	1294209042290741248	2020-08-14 09:47:35	New York
955258939242942464	1235581780272590855	2020-03-05 15:03:47	New Jersey
859530545188839425	1292488574194126855	2020-08-09 15:51:04	Illinois
65380910	1235090231537229827	2020-03-04 06:30:32	Florida
740338693743992832	1257147619480141827	2020-05-04 03:18:43	New York
562066081	1254171278090686469	2020-04-25 22:11:48	Michigan
428518428	1270427815574462469	2020-06-09 18:49:29	Texas
1005491567719800833	1282174176112062469	2020-07-12 04:45:19	Virginia
18329398	1289983889776062469	2020-08-02 17:58:20	Louisiana
120946113	1293387097504702469	2020-08-12 03:21:28	South Carolina
3070389794	1244516695508566019	2020-03-30 06:47:56	Colorado
22158582	1255258198187094019	2020-04-28 22:10:50	New Hampshire
946112770734477313	1270023000759382019	2020-06-08 16:00:53	Georgia
75215238	1274406588607062019	2020-06-20 18:19:42	New York
2663607391	1276596410390102019	2020-06-26 19:21:16	Illinois
819323117881409542	1284955442167382019	2020-07-19 20:57:05	New York
888468713531334656	1234539583263535104	2020-03-02 18:02:27	Washington
14051573	1235595433017135104	2020-03-05 15:58:02	California
452336831	1235963541607215104	2020-03-06 16:20:46	Oregon
3145330534	1236001620703535104	2020-03-06 18:52:04	Mississippi
937464974364078081	1236071933646639104	2020-03-06 23:31:28	Virginia
36875924	1236157227334959104	2020-03-07 05:10:24	Washington
866311914518855680	1237896578137903104	2020-03-12 00:21:57	Michigan
7362602	1238692891167535104	2020-03-14 05:06:13	Maryland
14868694	1238869093865775104	2020-03-14 16:46:23	California
326433299	1239506571073327104	2020-03-16 10:59:30	Illinois
564196047	1241786001543983104	2020-03-22 17:57:08	Arizona
3363387059	1242191783586607104	2020-03-23 20:49:34	Arizona
368777951	1243994302965039104	2020-03-28 20:12:08	North Carolina
994744386364825600	1244028285237039104	2020-03-28 22:27:10	Indiana
1070364177217347589	1245173581887279104	2020-04-01 02:18:10	Ohio
155971061	1248454500571951104	2020-04-10 03:35:22	California
1247002857737465856	1248701671770927104	2020-04-10 19:57:32	Missouri
2281557498	1249403050722095104	2020-04-12 18:24:34	Nevada
1223740884560293888	1250280289118511104	2020-04-15 04:30:24	Ohio
3378086957	1250853429087535104	2020-04-16 18:27:51	New York
3387479499	1252450355423535104	2020-04-21 04:13:28	California
593177174	1252733638648623104	2020-04-21 22:59:08	California
386264926	1252900145651503104	2020-04-22 10:00:47	Texas
2823431960	1253185079976751104	2020-04-23 04:53:00	California
273238298	1253372455130927104	2020-04-23 17:17:34	Colorado
1252400196320931840	1253852549406511104	2020-04-25 01:05:17	New Jersey
137585526	1255680809278767104	2020-04-30 02:10:09	Texas
981818268993445888	1256064130957615104	2020-05-01 03:33:20	Ohio
16724718	1256416094652207104	2020-05-02 02:51:54	California
2294730347	1256799783152431104	2020-05-03 04:16:33	New Jersey
2535744042	1257069749374255104	2020-05-03 22:09:18	Massachusetts
1068584684005732353	1258180199251759104	2020-05-06 23:41:50	California
236480819	1258188502698799104	2020-05-07 00:14:49	Pennsylvania
1010816670	1258490002343727104	2020-05-07 20:12:52	North Carolina
787680958912704512	1259872273038639104	2020-05-11 15:45:31	Oregon
2905276319	1260126483768623104	2020-05-12 08:35:40	Alabama
839310521354473473	1271664978102063104	2020-06-13 04:45:31	California
844973027892772868	1272649096315183104	2020-06-15 21:56:03	Massachusetts
256228415	1273206720903471104	2020-06-17 10:51:51	New Jersey
124402228	1274757170156847104	2020-06-21 17:32:47	California
1267606902	1276045425020207104	2020-06-25 06:51:51	Texas
297021214	1276304848951087104	2020-06-26 00:02:43	Florida
1265596122342526978	1277175560922415104	2020-06-28 09:42:37	Texas
112530811	1277582962800943104	2020-06-29 12:41:29	North Carolina
4157886796	1278576094099247104	2020-07-02 06:27:50	New York
516846427	1279093937530159104	2020-07-03 16:45:33	Iowa
818329915510505473	1280271120378159104	2020-07-06 22:43:16	California
790086600088748033	1280643837765935104	2020-07-07 23:24:18	California
872122001485418496	1282836205068079104	2020-07-14 00:35:59	New York
1450350828	1282861298737455104	2020-07-14 02:15:42	Minnesota
31299513	1283739164052271104	2020-07-16 12:24:02	Indiana
40953795	1285573458215215104	2020-07-21 13:52:51	New York
816429665388666880	1285987432857391104	2020-07-22 17:17:51	California
16514956	1287614195425583104	2020-07-27 05:02:01	Illinois
947578012001800192	1289321618276143104	2020-07-31 22:06:42	Georgia
14270826	1290008009834287104	2020-08-02 19:34:11	New York
560496666	1292543988138799104	2020-08-09 19:31:15	Arizona
734789005074563072	1292552179128111104	2020-08-09 20:03:48	Texas
45214994	1293849911465775104	2020-08-13 10:00:32	South Carolina
874659674536194048	1235354611718008838	2020-03-05 00:01:05	New York
229597282	1258983260270456838	2020-05-09 04:52:54	Colorado
926892786812637184	1274536065559416838	2020-06-21 02:54:12	New Jersey
1123460484882141184	1280935783411576838	2020-07-08 18:44:24	California
411760047	1287515195938680838	2020-07-26 22:28:38	Alabama
49592194	1234292754257186816	2020-03-02 01:41:39	Michigan
883149097401630720	1234503424051490816	2020-03-02 15:38:46	New York
20738571	1235422151194402816	2020-03-05 04:29:28	Michigan
51935438	1235925333678882816	2020-03-06 13:48:56	New York
306527645	1236085552526626816	2020-03-07 00:25:35	Ohio
15357871	1237023767475490816	2020-03-09 14:33:43	District of Columbia
36602385	1237090969184546816	2020-03-09 19:00:45	New York
38986565	1238021518874914816	2020-03-12 08:38:26	Washington
299817723	1241231673821474816	2020-03-21 05:14:26	Illinois
251499057	1242512769737506816	2020-03-24 18:05:03	Florida
2680693958	1242834070012194816	2020-03-25 15:21:47	California
222921304	1245163364302626816	2020-04-01 01:37:34	New York
38797289	1245852983121698816	2020-04-02 23:17:52	Ohio
607538504	1245951922814754816	2020-04-03 05:51:01	Massachusetts
2330985613	1250214875466530816	2020-04-15 00:10:28	Indiana
841257696	1250547785809698816	2020-04-15 22:13:20	Connecticut
2556100019	1252294716831522816	2020-04-20 17:55:01	California
870095008027860992	1252430621953015816	2020-04-21 02:55:03	Virginia
58966114	1252774037706530816	2020-04-22 01:39:40	Arizona
33514646	1252933988529954816	2020-04-22 12:15:15	Virginia
1187386302330744832	1253532477249015816	2020-04-24 03:53:26	New York
1912742768	1253817871513378816	2020-04-24 22:47:30	New York
1214374161780314114	1253861872370978816	2020-04-25 01:42:20	Hawaii
2225816318	1256313976104738816	2020-05-01 20:06:07	California
30452309	1260351153583394816	2020-05-12 23:28:25	Illinois
4269317414	1270927294048034816	2020-06-11 03:54:14	New Mexico
948853759	1277025217538338816	2020-06-27 23:45:12	Nevada
747203874180653057	1277062544155426816	2020-06-28 02:13:31	Texas
1397114731	1279519694689570816	2020-07-04 20:57:22	Missouri
866101105511583744	1279939289258786816	2020-07-06 00:44:41	Minnesota
1263304035609612288	1281139080537890816	2020-07-09 08:12:13	Oregon
742841763195412480	1281230956125474816	2020-07-09 14:17:18	Florida
1269397906978566144	1281349288723746816	2020-07-09 22:07:31	Utah
706945571177664512	1282734178828578816	2020-07-13 17:50:34	California
1267870342908805120	1283196898115874816	2020-07-15 00:29:15	Nevada
1121517920851570688	1284278114311458816	2020-07-18 00:05:37	Illinois
470808288	1287237607051554816	2020-07-26 04:05:35	California
62002127	1289007536645922816	2020-07-31 01:18:39	Washington
88177499	1289826279873826816	2020-08-02 07:32:03	Pennsylvania
46787655	1290484946151202816	2020-08-04 03:09:21	Texas
15726417	1292305904713506816	2020-08-09 03:45:12	Virginia
378663170	1296324719558434816	2020-08-20 05:54:32	Texas
350696351	1253055312099246084	2020-04-22 20:17:21	Missouri
1126598380816302080	1264351916303278084	2020-05-24 00:26:02	Virginia
1162073842828734464	1247714323964755971	2020-04-08 02:34:10	District of Columbia
1245848055552892928	1250499106457427971	2020-04-15 18:59:54	Texas
3858962416	1271560607494483971	2020-06-12 21:50:47	North Carolina
1002260322923794432	1282484446600531971	2020-07-13 01:18:14	Massachusetts
1252939790313496577	1284160448120659971	2020-07-17 16:18:04	Ohio
815720151484088320	1285252305206611971	2020-07-20 16:36:43	Indiana
1169415674512531457	1291768955921747971	2020-08-07 16:11:33	Maine
3013817706	1235780296282460162	2020-03-06 04:12:36	Hawaii
91848497	1236452128002097162	2020-03-08 00:42:14	New York
2477586592	1241201810624348162	2020-03-21 03:15:46	New York
1216210844	1247907151714140162	2020-04-08 15:20:24	Texas
12864992	1248015952534364162	2020-04-08 22:32:44	California
45932628	1252394482839900162	2020-04-21 00:31:27	Florida
221442999	1254616115768156162	2020-04-27 03:39:26	New Jersey
842576497	1257291181890908162	2020-05-04 12:49:11	New York
3158984637	1258888272559964162	2020-05-08 22:35:27	Ohio
871191083606310912	1264214879176540162	2020-05-23 15:21:29	Arizona
833913854891433984	1267689718633820162	2020-06-02 05:29:16	Hawaii
839581394649116672	1272895712422961162	2020-06-16 14:16:01	Ohio
18038429	1281781564150620162	2020-07-11 02:45:13	South Carolina
35575567	1289744436168028162	2020-08-02 02:06:50	California
768979560	1236660026904842243	2020-03-08 14:28:21	Texas
967830976205238272	1240658752807690243	2020-03-19 15:17:51	Washington
226669620	1285729533942026243	2020-07-22 00:13:03	Virginia
2677236261	1236545483881033734	2020-03-08 06:53:11	Arkansas
991337041387577344	1238160591623241734	2020-03-12 17:51:03	Texas
4190643729	1271095483503689734	2020-06-11 15:02:33	Wisconsin
28365845	1277745216884297734	2020-06-29 23:26:13	Texas
784435016289751041	1279918593291849734	2020-07-05 23:22:27	Arizona
530981082	1237427486998188037	2020-03-10 17:17:57	Utah
506262780	1244294946301100037	2020-03-29 16:06:47	California
323104417	1255898010589868037	2020-04-30 16:33:13	Utah
1187823788102164481	1256326895932588037	2020-05-01 20:57:28	Tennessee
2335070989	1258927204693676037	2020-05-09 01:10:09	Michigan
894007992592596992	1270836481477804037	2020-06-10 21:53:22	Kentucky
2530553016	1290521354475692037	2020-08-04 05:34:02	California
507662128	1253460436088995845	2020-04-23 23:07:10	New York
19371828	1268951770253987845	2020-06-05 17:04:12	Virginia
388479908	1296195733583011845	2020-08-19 21:21:59	Colorado
57972458	1234508414916743168	2020-03-02 15:58:36	California
1148745503443582976	1236057673558151168	2020-03-06 22:34:48	Washington
3145330534	1236108395599495168	2020-03-07 01:56:21	Mississippi
433405013	1236511247530631168	2020-03-08 04:37:09	Florida
375374833	1237977033986183168	2020-03-12 05:41:40	Nebraska
433982449	1238555959879815168	2020-03-13 20:02:06	Massachusetts
22966462	1238602616894087168	2020-03-13 23:07:30	New York
406819015	1238685279550087168	2020-03-14 04:35:58	Illinois
228576431	1239546642157703168	2020-03-16 13:38:43	Texas
16535391	1241170168631431168	2020-03-21 01:10:02	Missouri
81386834	1241533361866375168	2020-03-22 01:13:14	Michigan
796784356534665220	1242680168671367168	2020-03-25 05:10:14	Arizona
117537876	1242878030718087168	2020-03-25 18:16:28	New York
35040078	1243323482445959168	2020-03-26 23:46:32	Missouri
818392833941860352	1243413472097927168	2020-03-27 05:44:07	California
1239279703795564544	1245207186403463168	2020-04-01 04:31:42	Pennsylvania
84020420	1245397662003847168	2020-04-01 17:08:35	West Virginia
287728262	1248505248169095168	2020-04-10 06:57:01	Virginia
2732619157	1249582554627207168	2020-04-13 06:17:51	Oregon
988543612047650816	1250290511132295168	2020-04-15 05:11:01	California
996489085664550913	1251277174457479168	2020-04-17 22:31:40	New York
857693601614094336	1251754702527623168	2020-04-19 06:09:12	Washington
2323501981	1252356411264135168	2020-04-20 22:00:10	Texas
340587532	1252484601160839168	2020-04-21 06:29:33	Texas
424366805	1252607045783687168	2020-04-21 14:36:06	Connecticut
835141568545837056	1253129471579783168	2020-04-23 01:12:02	Florida
[truncated: 11,714 more rows]
